# Supplementary material for: Gene length and detection bias in single cell RNA sequencing protocols
Source: F1000Res. 2017 Apr 28;6:595. [Version 1] doi: 10.12688/f1000research.11290.1 (PMC5428526; doi:10.12688/f1000research.11290.1)
Supplement: Supplementary file 2 [file f1000research-6-12181-s0001.tgz › 962d15f9-1073-47a6-9237-d132b4c71366.xlsx]

## Sheet: Sheet1
Supplementary Table 1: Details of the datasets analysed in the paper.
Reference	Species	Cell type	Platform	Protocol	UMI	NumCells	Processing	Bpipe-pipeline	Dropseq pipeline	Median library size	Genome
Kolodziejczyk et al, 2015	Mouse	Embryonic stem cells	Fluidigm C1	SMARTer	no	530	STAR	Yes	No	3651448	mm10
Guo et al, 2015	Human	Primordial germ cells	Mouth pipette	Tang et al	no	226	Salmon	No	No	2622116	hg38
Camp et al, 2015	Human	Whole brain organoids	Fluidigm C1	SMARTer	no	494	STAR	Yes	No	807620	hg38
Buettner et al, 2015	Mouse	Embryonic stem cells	Fluidigm C1	SMARTer	no	271	STAR	yes	No	2391490	mm10
Tung et al, 2016	Human	Induced pluripotent stem cells	Fluidigm C1	Modified SMARTer	yes	671	Subjunc	No	No	53938	hg19
Klein et al, 2015	Human	K562 cells	InDrop	CEL-Seq	yes	219	Bowtie	No	No	20277	hg19
Ziegenhain et al, 2016	Mouse	Embryonic stem cells	Flow cytometry, 96 well plates	SCRB-seq	yes	84	STAR	No	Yes	28090	mm10
Grun et al, 2014	Mouse	Embryonic stem cells	Mouth pipette	CEL-Seq	yes	127	BWA	No	No	38386	mm10
