# Supplementary material for: Gene length and detection bias in single cell RNA sequencing protocols
Source: F1000Res. 2017 Apr 28;6:595. [Version 1] doi: 10.12688/f1000research.11290.1 (PMC5428526; doi:10.12688/f1000research.11290.1)
Supplement: Supplementary file 3 [file f1000research-6-12181-s0002.tgz]

Archive with 1 entries (1 files):
- 18f6f3b4-038b-483b-86e5-e586601e66a9.csv
