# Supplementary material for: Gene length and detection bias in single cell RNA sequencing protocols
Source: F1000Res. 2017 Apr 28;6:595. [Version 1] doi: 10.12688/f1000research.11290.1 (PMC5428526; doi:10.12688/f1000research.11290.1)
Supplement: Supplementary file 3 [file f1000research-6-12181-s0002.tgz › 18f6f3b4-038b-483b-86e5-e586601e66a9.csv]

Supplementary Table 2: Enrichment of GO categories for the 188 genes uniquely detected in the UMI mESC datasets.
	Term	Ont	N	DE	P.DE	length	FDR
GO:0000786	nucleosome	CC	43	11	8.27E-10	614	4.86E-06
GO:0044815	DNA packaging complex	CC	49	11	3.75E-09	706	1.10E-05
GO:0001755	neural crest cell migration	BP	21	6	3.29E-06	4916	0.005572189
GO:0007411	axon guidance	BP	78	10	4.74E-06	5446	0.005572189
GO:0097485	neuron projection guidance	BP	78	10	4.74E-06	5486	0.005572189
GO:0032993	protein-DNA complex	CC	103	11	9.60E-06	1907	0.00856805
GO:0006935	chemotaxis	BP	167	14	1.02E-05	3977	0.00856805
GO:0042330	taxis	BP	169	14	1.17E-05	3977	0.008596582
GO:0006335	DNA replication-dependent nucleosome assembly	BP	17	5	1.94E-05	620	0.011417839
GO:0034723	DNA replication-dependent nucleosome organization	BP	17	5	1.94E-05	620	0.011417839
GO:0014032	neural crest cell development	BP	29	6	2.50E-05	4659.5	0.013362922
GO:0014031	mesenchymal cell development	BP	30	6	3.07E-05	4726	0.013889361
GO:0007409	axonogenesis	BP	184	14	3.06E-05	5210	0.013889361
GO:0048864	stem cell development	BP	31	6	3.74E-05	4751.5	0.015716038
GO:0014033	neural crest cell differentiation	BP	32	6	4.53E-05	4538	0.017741185
GO:0005509	calcium ion binding	MF	171	13	5.97E-05	4051	0.021940501
GO:0061564	axon development	BP	197	14	6.50E-05	5077	0.022460019
GO:0060485	mesenchyme development	BP	106	10	7.22E-05	4372	0.023588116
GO:0051290	protein heterotetramerization	BP	23	5	9.53E-05	1421	0.02949738
GO:0007186	G-protein coupled receptor signaling pathway	BP	133	11	0.000105209	1077	0.030921034
GO:0045652	regulation of megakaryocyte differentiation	BP	13	4	0.000115674	1733.5	0.032377689
GO:0048666	neuron development	BP	506	24	0.000141003	4923	0.037673516
GO:0048812	neuron projection morphogenesis	BP	270	16	0.00017004	5525	0.043456428
GO:0050771	negative regulation of axonogenesis	BP	27	5	0.000213692	5921	0.049783337
GO:0004930	G-protein coupled receptor activity	MF	42	6	0.000220205	1829.5	0.049783337
GO:0048667	cell morphogenesis involved in neuron differentiation	BP	247	15	0.000208966	5542	0.049783337
GO:0048762	mesenchymal cell differentiation	BP	79	8	0.000236116	4474	0.051403314
GO:0019933	cAMP-mediated signaling	BP	16	4	0.000280253	4215.5	0.058833093
GO:0048863	stem cell differentiation	BP	82	8	0.000305781	4103	0.061978702
GO:0040011	locomotion	BP	638	27	0.000344113	4237	0.067423193
GO:0006342	chromatin silencing	BP	66	7	0.000437753	2143	0.077973088
GO:0006334	nucleosome assembly	BP	66	7	0.000437753	2009.5	0.077973088
GO:0031175	neuron projection development	BP	446	21	0.000416698	5077	0.077973088
GO:0019935	cyclic-nucleotide-mediated signaling	BP	18	4	0.000455956	4626	0.078826681
GO:0002682	regulation of immune system process	BP	455	21	0.000542541	3384	0.09111595
GO:0045814	negative regulation of gene expression	epigenetic	BP	69	7	0.000575248	2213.5	0.09138673
GO:0000904	cell morphogenesis involved in differentiation	BP	331	17	0.000573194	5290	0.09138673
GO:0005576	extracellular region	CC	1735	55	0.000618647	2961	0.095694987
GO:0045596	negative regulation of cell differentiation	BP	305	16	0.000663532	4019	0.100006117
GO:0021953	central nervous system neuron differentiation	BP	71	7	0.00068456	4481	0.100596165
GO:0006336	DNA replication-independent nucleosome assembly	BP	21	4	0.000848953	1979	0.115204927
GO:0034724	DNA replication-independent nucleosome organization	BP	21	4	0.000848953	1979	0.115204927
GO:0021954	central nervous system neuron development	BP	36	5	0.000856493	5681.5	0.115204927
GO:0030182	neuron differentiation	BP	607	25	0.000862371	4741	0.115204927
GO:0008038	neuron recognition	BP	10	3	0.000978355	6604.5	0.125016806
GO:0050920	regulation of chemotaxis	BP	55	6	0.000971278	4076	0.125016806
GO:0002683	negative regulation of immune system process	BP	148	10	0.001081666	3257	0.135277299
GO:0051241	negative regulation of multicellular organismal process	BP	449	20	0.001145356	3723	0.140258445
GO:0005544	calcium-dependent phospholipid binding	MF	11	3	0.001324547	4057	0.158891565
GO:0031497	chromatin assembly	BP	81	7	0.001501596	2542.5	0.169738092
GO:2000026	regulation of multicellular organismal development	BP	775	29	0.001495091	4155	0.169738092
GO:0030154	cell differentiation	BP	1716	53	0.001501216	3943	0.169738092
GO:0016477	cell migration	BP	528	22	0.001543998	4290	0.171238092
GO:0021952	central nervous system projection neuron axonogenesis	BP	12	3	0.001738925	8223.5	0.179371817
GO:0045638	negative regulation of myeloid cell differentiation	BP	42	5	0.001746083	3394	0.179371817
GO:0004888	transmembrane signaling receptor activity	MF	132	9	0.001794723	1094	0.179371817
GO:0048870	cell motility	BP	569	23	0.001794624	4192	0.179371817
GO:0051674	localization of cell	BP	569	23	0.001794624	4192	0.179371817
GO:0030030	cell projection organization	BP	677	26	0.001861463	4765	0.179371817
GO:0006928	movement of cell or subcellular component	BP	748	28	0.001805944	4290	0.179371817
GO:0048731	system development	BP	1857	56	0.00185705	4045.5	0.179371817
GO:0034728	nucleosome organization	BP	85	7	0.001987155	2742.5	0.188395082
GO:0010771	negative regulation of cell morphogenesis involved in differentiation	BP	44	5	0.002155114	5858	0.188409516
GO:1903707	negative regulation of hemopoiesis	BP	64	6	0.002150224	3117.5	0.188409516
GO:0099600	transmembrane receptor activity	MF	135	9	0.0020956	1106	0.188409516
GO:0022008	neurogenesis	BP	720	27	0.002136533	4653	0.188409516
GO:0048468	cell development	BP	944	33	0.002151016	4286	0.188409516
GO:0005886	plasma membrane	CC	1538	48	0.002179627	3776	0.188409516
GO:0048841	regulation of axon extension involved in axon guidance	BP	13	3	0.0022259	7110	0.189620883
GO:0048858	cell projection morphogenesis	BP	410	18	0.00237544	5090	0.199469071
GO:0030219	megakaryocyte differentiation	BP	28	4	0.002590112	3425	0.214432065
GO:0050858	negative regulation of antigen receptor-mediated signaling pathway	BP	14	3	0.002789519	3125	0.218623906
GO:0050922	negative regulation of chemotaxis	BP	14	3	0.002789519	5197	0.218623906
GO:1902667	regulation of axon guidance	BP	14	3	0.002789519	7110	0.218623906
GO:0030335	positive regulation of cell migration	BP	168	10	0.002784367	4098	0.218623906
GO:0071944	cell periphery	CC	1599	49	0.002846371	3784	0.220144358
GO:0048699	generation of neurons	BP	668	25	0.003227776	4631	0.246400911
GO:0048846	axon extension involved in axon guidance	BP	15	3	0.00343348	7080	0.246613753
GO:0030517	negative regulation of axon extension	BP	15	3	0.00343348	5858	0.246613753
GO:1902284	neuron projection extension involved in neuron projection guidance	BP	15	3	0.00343348	7080	0.246613753
GO:0071526	semaphorin-plexin signaling pathway	BP	15	3	0.00343348	6493	0.246613753
GO:2000147	positive regulation of cell motility	BP	173	10	0.003440342	4045	0.246613753
GO:0032101	regulation of response to external stimulus	BP	264	13	0.003667816	3442	0.259752075
GO:0040017	positive regulation of locomotion	BP	175	10	0.003734867	4076	0.26003298
GO:0032990	cell part morphogenesis	BP	428	18	0.003760259	5076.5	0.26003298
GO:0051272	positive regulation of cellular component movement	BP	177	10	0.00404907	4078.5	0.276749257
GO:0021955	central nervous system neuron axonogenesis	BP	16	3	0.004161147	8060.5	0.281140507
GO:0006333	chromatin assembly or disassembly	BP	98	7	0.004437155	3058	0.296381807
GO:0021675	nerve development	BP	33	4	0.004771526	5234.5	0.31163367
GO:0007416	synapse assembly	BP	33	4	0.004771526	5822	0.31163367
GO:0031226	intrinsic component of plasma membrane	CC	275	13	0.005168847	3610	0.333873433
GO:0051093	negative regulation of developmental process	BP	409	17	0.005427666	3988	0.34678067
GO:0006836	neurotransmitter transport	BP	55	5	0.005736543	4865	0.354941062
GO:0016458	gene silencing	BP	129	8	0.005684342	2430	0.354941062
GO:0001667	ameboidal-type cell migration	BP	157	9	0.005727783	4499	0.354941062
GO:0007156	homophilic cell adhesion via plasma membrane adhesion molecules	BP	18	3	0.005879493	5554.5	0.359996458
GO:0009605	response to external stimulus	BP	703	25	0.006219492	3397	0.376548424
GO:0032501	multicellular organismal process	BP	2659	72	0.006277942	3207	0.376548424
GO:0005102	receptor binding	MF	557	21	0.006352034	3189	0.377143977
GO:0042472	inner ear morphogenesis	BP	36	4	0.006541982	4219	0.38453771
GO:0006325	chromatin organization	BP	489	19	0.006847213	4295.5	0.398494233
GO:0050727	regulation of inflammatory response	BP	81	6	0.006948632	3043.5	0.400431937
GO:0051239	regulation of multicellular organismal process	BP	1098	35	0.007035715	3944	0.401513928
GO:0098742	cell-cell adhesion via plasma-membrane adhesion molecules	BP	37	4	0.007216927	5277	0.407895166
GO:0006323	DNA packaging	BP	108	7	0.007512862	2876.5	0.420577195
GO:0031018	endocrine pancreas development	BP	20	3	0.007965389	3316	0.421806807
GO:0072676	lymphocyte migration	BP	20	3	0.007965389	2288.5	0.421806807
GO:0050808	synapse organization	BP	83	6	0.007809227	5499	0.421806807
GO:0038023	signaling receptor activity	MF	165	9	0.007861455	1119.5	0.421806807
GO:0007389	pattern specification process	BP	194	10	0.007645785	3864	0.421806807
GO:0045595	regulation of cell differentiation	BP	753	26	0.007690054	4148	0.421806807
GO:0044707	single-multicellular organism process	BP	2511	68	0.008391489	3913	0.440403322
GO:0043502	regulation of muscle adaptation	BP	39	4	0.008701198	5158.5	0.446940235
GO:0050770	regulation of axonogenesis	BP	85	6	0.008744152	5713.5	0.446940235
GO:0007165	signal transduction	BP	1990	56	0.008715734	3151	0.446940235
GO:0007399	nervous system development	BP	962	31	0.009714604	4594	0.492262432
GO:0007188	adenylate cyclase-modulating G-protein coupled receptor signaling pathway	BP	22	3	0.010435259	3090.5	0.499531421
GO:0006690	icosanoid metabolic process	BP	22	3	0.010435259	2418	0.499531421
GO:0050854	regulation of antigen receptor-mediated signaling pathway	BP	22	3	0.010435259	3452	0.499531421
GO:0042471	ear morphogenesis	BP	41	4	0.010372048	4089	0.499531421
GO:0042733	embryonic digit morphogenesis	BP	41	4	0.010372048	4474	0.499531421
GO:0065004	protein-DNA complex assembly	BP	115	7	0.010452937	2613.5	0.499531421
GO:0007423	sensory organ development	BP	203	10	0.0103544	4210.5	0.499531421
GO:0048856	anatomical structure development	BP	2402	65	0.010544377	3925	0.499837475
GO:0035113	embryonic appendage morphogenesis	BP	65	5	0.011521074	4477	0.533235214
GO:0030326	embryonic limb morphogenesis	BP	65	5	0.011521074	4477	0.533235214
GO:0032102	negative regulation of response to external stimulus	BP	90	6	0.011428533	3453	0.533235214
GO:0003002	regionalization	BP	146	8	0.011648989	3786.5	0.534943395
GO:0030595	leukocyte chemotaxis	BP	43	4	0.012237717	2824	0.551246528
GO:0030334	regulation of cell migration	BP	306	13	0.012167449	4260.5	0.551246528
GO:0007167	enzyme linked receptor protein signaling pathway	BP	375	15	0.012285351	4256	0.551246528
GO:0048513	animal organ development	BP	1347	40	0.012650021	3921.5	0.559073869
GO:0007275	multicellular organism development	BP	2157	59	0.012623836	4023	0.559073869
GO:0048869	cellular developmental process	BP	1898	53	0.012810282	3946	0.56193161
GO:0007187	G-protein coupled receptor signaling pathway	coupled to cyclic nucleotide second messenger	BP	24	3	0.013301531	3046	0.566568106
GO:0048705	skeletal system morphogenesis	BP	93	6	0.01329336	4016	0.566568106
GO:0010769	regulation of cell morphogenesis involved in differentiation	BP	149	8	0.013056593	5645	0.566568106
GO:0044700	single organism signaling	BP	2118	58	0.013210416	3250	0.566568106
GO:0023052	signaling	BP	2124	58	0.013997255	3260	0.591912704
GO:0043500	muscle adaptation	BP	46	4	0.015417665	4515	0.614756026
GO:0004620	phospholipase activity	MF	46	4	0.015417665	3612	0.614756026
GO:0032103	positive regulation of response to external stimulus	BP	69	5	0.014664056	2911.5	0.614756026
GO:0048839	inner ear development	BP	70	5	0.015531212	4093	0.614756026
GO:0000784	nuclear chromosome	telomeric region	CC	96	6	0.0153617	3589	0.614756026
GO:0060089	molecular transducer activity	MF	215	10	0.015035877	1216	0.614756026
GO:0004872	receptor activity	MF	215	10	0.015035877	1216	0.614756026
GO:0051270	regulation of cellular component movement	BP	350	14	0.015345546	4242	0.614756026
GO:0050793	regulation of developmental process	BP	1077	33	0.015562825	4092	0.614756026
GO:0044767	single-organism developmental process	BP	2578	68	0.015583302	3912	0.614756026
GO:0044459	plasma membrane part	CC	684	23	0.016122271	3894.5	0.631778044
GO:0090596	sensory organ morphogenesis	BP	98	6	0.01685861	4227	0.656257692
GO:0007193	adenylate cyclase-inhibiting G-protein coupled receptor signaling pathway	BP	10	2	0.017639058	3989.5	0.66056523
GO:0006878	cellular copper ion homeostasis	BP	10	2	0.017639058	3427	0.66056523
GO:0019184	nonribosomal peptide biosynthetic process	BP	10	2	0.017639058	4023	0.66056523
GO:0021513	spinal cord dorsal/ventral patterning	BP	10	2	0.017639058	4724	0.66056523
GO:0021511	spinal cord patterning	BP	10	2	0.017639058	4724	0.66056523
GO:0009952	anterior/posterior pattern specification	BP	99	6	0.017643542	3438.5	0.66056523
GO:0033559	unsaturated fatty acid metabolic process	BP	27	3	0.018362562	2418	0.68313378
GO:0010611	regulation of cardiac muscle hypertrophy	BP	28	3	0.020255256	4550.5	0.684577069
GO:0014743	regulation of muscle hypertrophy	BP	28	3	0.020255256	4550.5	0.684577069
GO:0050851	antigen receptor-mediated signaling pathway	BP	49	4	0.019074608	4019.5	0.684577069
GO:0016298	lipase activity	MF	49	4	0.019074608	3528.5	0.684577069
GO:0051291	protein heterooligomerization	BP	74	5	0.019341081	3517.5	0.684577069
GO:0035107	appendage morphogenesis	BP	75	5	0.02038125	4795	0.684577069
GO:0035108	limb morphogenesis	BP	75	5	0.02038125	4795	0.684577069
GO:0090257	regulation of muscle system process	BP	75	5	0.02038125	4192	0.684577069
GO:0050890	cognition	BP	101	6	0.019288076	4742	0.684577069
GO:0005887	integral component of plasma membrane	CC	256	11	0.018882994	3647	0.684577069
GO:0002684	positive regulation of immune system process	BP	258	11	0.0198814	3447	0.684577069
GO:2000145	regulation of cell motility	BP	325	13	0.019175175	4171	0.684577069
GO:0000785	chromatin	CC	361	14	0.019544689	3974	0.684577069
GO:0009887	animal organ morphogenesis	BP	396	15	0.019276337	4202	0.684577069
GO:0002376	immune system process	BP	855	27	0.01996737	3307	0.684577069
GO:0007154	cell communication	BP	2155	58	0.018714576	3245.5	0.684577069
GO:0032502	developmental process	BP	2606	68	0.01984907	3912	0.684577069
GO:0071549	cellular response to dexamethasone stimulus	BP	11	2	0.021264504	3326	0.688125712
GO:0071260	cellular response to mechanical stimulus	BP	11	2	0.021264504	4132	0.688125712
GO:0055070	copper ion homeostasis	BP	11	2	0.021264504	3319	0.688125712
GO:0002026	regulation of the force of heart contraction	BP	11	2	0.021264504	4132	0.688125712
GO:0018453	2-hydroxytetrahydrofuran dehydrogenase activity	MF	12	2	0.02516962	2769	0.688125712
GO:0034840	3-hydroxymenthone dehydrogenase activity	MF	12	2	0.02516962	2769	0.688125712
GO:0048258	3-ketoglucose-reductase activity	MF	12	2	0.02516962	2769	0.688125712
GO:0018452	5-exo-hydroxycamphor dehydrogenase activity	MF	12	2	0.02516962	2769	0.688125712
GO:0019152	acetoin dehydrogenase activity	MF	12	2	0.02516962	2769	0.688125712
GO:0000252	C-3 sterol dehydrogenase (C-4 sterol decarboxylase) activity	MF	12	2	0.02516962	2769	0.688125712
GO:0033709	D-arabinitol dehydrogenase	D-ribulose forming (NADP+) activity	MF	12	2	0.02516962	2769	0.688125712
GO:0052677	D-arabinitol dehydrogenase	D-xylulose forming (NADP+) activity	MF	12	2	0.02516962	2769	0.688125712
GO:0035410	dihydrotestosterone 17-beta-dehydrogenase activity	MF	12	2	0.02516962	2396.5	0.688125712
GO:0032866	D-xylose:NADP reductase activity	MF	12	2	0.02516962	2769	0.688125712
GO:0018451	epoxide dehydrogenase activity	MF	12	2	0.02516962	2769	0.688125712
GO:0008875	gluconate dehydrogenase activity	MF	12	2	0.02516962	2769	0.688125712
GO:0044103	L-arabinose 1-dehydrogenase (NADP+) activity	MF	12	2	0.02516962	2769	0.688125712
GO:0032867	L-arabinose:NADP reductase activity	MF	12	2	0.02516962	2769	0.688125712
GO:0044105	L-xylulose reductase (NAD+) activity	MF	12	2	0.02516962	2769	0.688125712
GO:0004495	mevaldate reductase activity	MF	12	2	0.02516962	2769	0.688125712
GO:0032442	phenylcoumaran benzylic ether reductase activity	MF	12	2	0.02516962	2769	0.688125712
GO:0034831	(R)-(-)-1	2	3	4-tetrahydronaphthol dehydrogenase activity	MF	12	2	0.02516962	2769	0.688125712
GO:0043713	(R)-2-hydroxyisocaproate dehydrogenase activity	MF	12	2	0.02516962	2769	0.688125712
GO:0071548	response to dexamethasone	BP	12	2	0.02516962	3417.5	0.688125712
GO:0035380	very long-chain-3-hydroxyacyl-CoA dehydrogenase activity	MF	12	2	0.02516962	2769	0.688125712
GO:0048306	calcium-dependent protein binding	MF	30	3	0.024350867	3499	0.688125712
GO:0001736	establishment of planar polarity	BP	30	3	0.024350867	4996	0.688125712
GO:0007164	establishment of tissue polarity	BP	30	3	0.024350867	4977.5	0.688125712
GO:0007259	JAK-STAT cascade	BP	51	4	0.02178664	2910	0.688125712
GO:0097696	STAT cascade	BP	51	4	0.02178664	2910	0.688125712
GO:0002429	immune response-activating cell surface receptor signaling pathway	BP	52	4	0.023226589	3584	0.688125712
GO:0002768	immune response-regulating cell surface receptor signaling pathway	BP	53	4	0.024723142	3494	0.688125712
GO:0050900	leukocyte migration	BP	76	5	0.021457396	2930	0.688125712
GO:0010977	negative regulation of neuron projection development	BP	77	5	0.022569937	5383	0.688125712
GO:0071824	protein-DNA complex subunit organization	BP	134	7	0.022540083	2874.5	0.688125712
GO:0071103	DNA conformation change	BP	135	7	0.023366331	3205	0.688125712
GO:0040012	regulation of locomotion	BP	334	13	0.023403381	4221.5	0.688125712
GO:0009888	tissue development	BP	788	25	0.023654343	4045	0.688125712
GO:0050794	regulation of cellular process	BP	4530	109	0.022520898	3457	0.688125712
GO:0050789	regulation of biological process	BP	4726	113	0.023018103	3434	0.688125712
GO:0043583	ear development	BP	80	5	0.026129819	4081	0.711069808
GO:0021510	spinal cord development	BP	31	3	0.026553776	4170	0.71927693
GO:0000902	cell morphogenesis	BP	602	20	0.027153271	4986.5	0.732141856
GO:0006954	inflammatory response	BP	171	8	0.027421249	3050	0.735991337
GO:0007169	transmembrane receptor protein tyrosine kinase signaling pathway	BP	238	10	0.028182645	4628	0.749581837
GO:0065007	biological regulation	BP	4948	117	0.028153426	3444	0.749581837
GO:0048483	autonomic nervous system development	BP	13	2	0.029341206	3645	0.756436876
GO:0010614	negative regulation of cardiac muscle hypertrophy	BP	13	2	0.029341206	3948.5	0.756436876
GO:0014741	negative regulation of muscle hypertrophy	BP	13	2	0.029341206	3948.5	0.756436876
GO:0050860	negative regulation of T cell receptor signaling pathway	BP	13	2	0.029341206	2802	0.756436876
GO:0051990	(R)-2-hydroxyglutarate dehydrogenase activity	MF	13	2	0.029341206	2771	0.756436876
GO:0072678	T cell migration	BP	13	2	0.029341206	2314.5	0.756436876
GO:0008037	cell recognition	BP	32	3	0.028859829	3720	0.756436876
GO:0035270	endocrine system development	BP	56	4	0.02955646	3863	0.756748284
GO:0098916	anterograde trans-synaptic signaling	BP	174	8	0.029996997	4484	0.756748284
GO:0007268	chemical synaptic transmission	BP	174	8	0.029996997	4484	0.756748284
GO:0099536	synaptic signaling	BP	174	8	0.029996997	4484	0.756748284
GO:0099537	trans-synaptic signaling	BP	174	8	0.029996997	4484	0.756748284
GO:0002687	positive regulation of leukocyte migration	BP	33	3	0.031268659	2790	0.778969356
GO:0048736	appendage development	BP	84	5	0.031407917	4651.5	0.778969356
GO:0060173	limb development	BP	84	5	0.031407917	4651.5	0.778969356
GO:0031224	intrinsic component of membrane	CC	1602	44	0.031390416	2926.5	0.778969356
GO:0044454	nuclear chromosome part	CC	387	14	0.032889184	3762	0.812279939
GO:0006893	Golgi to plasma membrane transport	BP	14	2	0.033766487	5330	0.820485445
GO:0033765	steroid dehydrogenase activity	acting on the CH-CH group of donors	MF	14	2	0.033766487	2881	0.820485445
GO:0008083	growth factor activity	MF	34	3	0.033779768	2601.5	0.820485445
GO:0031016	pancreas development	BP	34	3	0.033779768	3515.5	0.820485445
GO:0045165	cell fate commitment	BP	86	5	0.034280197	3770	0.829213973
GO:0001505	regulation of neurotransmitter levels	BP	59	4	0.034911771	4761.5	0.841030281
GO:0007611	learning or memory	BP	87	5	0.035775528	4741	0.854831519
GO:0051262	protein tetramerization	BP	87	5	0.035775528	3392	0.854831519
GO:0050921	positive regulation of chemotaxis	BP	35	3	0.036392535	3046	0.866053919
GO:0046456	icosanoid biosynthetic process	BP	15	2	0.038433103	3203	0.87561931
GO:0061099	negative regulation of protein tyrosine kinase activity	BP	15	2	0.038433103	4010.5	0.87561931
GO:0042348	NF-kappaB import into nucleus	BP	15	2	0.038433103	3427	0.87561931
GO:0004629	phospholipase C activity	MF	15	2	0.038433103	5879	0.87561931
GO:0042345	regulation of NF-kappaB import into nucleus	BP	15	2	0.038433103	3427	0.87561931
GO:0060042	retina morphogenesis in camera-type eye	BP	15	2	0.038433103	4103.5	0.87561931
GO:0042503	tyrosine phosphorylation of Stat3 protein	BP	15	2	0.038433103	3265.5	0.87561931
GO:0045637	regulation of myeloid cell differentiation	BP	88	5	0.037310606	3454	0.87561931
GO:0000781	chromosome	telomeric region	CC	118	6	0.037608847	3714	0.87561931
GO:0040029	regulation of gene expression	epigenetic	BP	149	7	0.037200943	2800.5	0.87561931
GO:0008289	lipid binding	MF	285	11	0.037463958	3948.5	0.87561931
GO:0045664	regulation of neuron differentiation	BP	323	12	0.039140614	4992	0.888295486
GO:0007610	behavior	BP	219	9	0.040959654	4332	0.926003246
GO:0060349	bone morphogenesis	BP	37	3	0.041919982	4104.5	0.933354758
GO:0050728	negative regulation of inflammatory response	BP	37	3	0.041919982	2623	0.933354758
GO:0050868	negative regulation of T cell activation	BP	37	3	0.041919982	2688	0.933354758
GO:0007267	cell-cell signaling	BP	476	16	0.041855711	4113	0.933354758
GO:0021545	cranial nerve development	BP	16	2	0.043329097	4885.5	0.93405848
GO:0021884	forebrain neuron development	BP	16	2	0.043329097	5907	0.93405848
GO:0004448	isocitrate dehydrogenase activity	MF	16	2	0.043329097	2701	0.93405848
GO:0014003	oligodendrocyte development	BP	16	2	0.043329097	3849	0.93405848
GO:0009154	purine ribonucleotide catabolic process	BP	16	2	0.043329097	4669.5	0.93405848
GO:0008203	cholesterol metabolic process	BP	63	4	0.042872851	3413.5	0.93405848
GO:0004713	protein tyrosine kinase activity	MF	63	4	0.042872851	4999	0.93405848
GO:0005615	extracellular space	CC	328	12	0.043174034	2398	0.93405848
GO:0007166	cell surface receptor signaling pathway	BP	917	27	0.043381757	4019	0.93405848
GO:0031345	negative regulation of cell projection organization	BP	92	5	0.043851901	5383	0.940735313
GO:0010975	regulation of neuron projection development	BP	257	10	0.044029385	5200	0.941108092
GO:1903169	regulation of calcium ion transmembrane transport	BP	38	3	0.044832871	3526	0.94827755
GO:0055076	transition metal ion homeostasis	BP	64	4	0.045010112	3191	0.94827755
GO:0031344	regulation of cell projection organization	BP	330	12	0.044865957	4899.5	0.94827755
GO:0007417	central nervous system development	BP	367	13	0.044933187	4698	0.94827755
GO:0003012	muscle system process	BP	124	6	0.046069191	4177.5	0.967123954
GO:0055065	metal ion homeostasis	BP	190	8	0.046566561	3547.5	0.974086273
GO:0004032	alditol:NADP+ 1-oxidoreductase activity	MF	17	2	0.048442901	2024	0.978513301
GO:1903523	negative regulation of blood circulation	BP	17	2	0.048442901	4522	0.978513301
GO:0050729	positive regulation of inflammatory response	BP	17	2	0.048442901	3029.5	0.978513301
GO:0009261	ribonucleotide catabolic process	BP	17	2	0.048442901	5119	0.978513301
GO:0051932	synaptic transmission	GABAergic	BP	17	2	0.048442901	5347	0.978513301
GO:0001221	transcription cofactor binding	MF	17	2	0.048442901	4970.5	0.978513301
GO:0003300	cardiac muscle hypertrophy	BP	39	3	0.047843843	5207	0.978513301
GO:0014897	striated muscle hypertrophy	BP	39	3	0.047843843	5250	0.978513301
GO:1902652	secondary alcohol metabolic process	BP	65	4	0.047206114	3475.5	0.978513301
GO:0044421	extracellular region part	CC	1647	44	0.047142896	3135	0.978513301
GO:0034869	2	4	4-trimethyl-3-oxopentanoyl-CoA thioesterase activity	MF	10	0	1	2546.5	1
GO:0034843	2-oxoglutaryl-CoA thioesterase activity	MF	10	0	1	2546.5	1
GO:0034946	3-isopropylbut-3-enoyl-CoA thioesterase activity	MF	10	0	1	2546.5	1
GO:0070935	3'-UTR-mediated mRNA stabilization	BP	10	0	1	3492	1
GO:0044688	7	8-dihydro-D-neopterin 2'	3'-cyclic phosphate phosphodiesterase activity	MF	10	1	0.191167917	5879	1
GO:0031672	A band	CC	10	0	1	3403	1
GO:0006085	acetyl-CoA biosynthetic process	BP	10	0	1	3622.5	1
GO:0007189	adenylate cyclase-activating G-protein coupled receptor signaling pathway	BP	10	0	1	2475.5	1
GO:0004029	aldehyde dehydrogenase (NAD) activity	MF	10	0	1	4179	1
GO:0003905	alkylbase DNA N-glycosylase activity	MF	10	0	1	2399.5	1
GO:0051393	alpha-actinin binding	MF	10	0	1	6016	1
GO:0046633	alpha-beta T cell proliferation	BP	10	0	1	3616.5	1
GO:0016208	AMP binding	MF	10	1	0.191167917	3732	1
GO:0046033	AMP metabolic process	BP	10	1	0.191167917	4202	1
GO:0016160	amylase activity	MF	10	0	1	4866	1
GO:0048532	anatomical structure arrangement	BP	10	1	0.191167917	5658	1
GO:0015296	anion:cation symporter activity	MF	10	0	1	5013	1
GO:0019730	antimicrobial humoral response	BP	10	0	1	1489.5	1
GO:0006309	apoptotic DNA fragmentation	BP	10	0	1	2960	1
GO:0008356	asymmetric cell division	BP	10	0	1	4574.5	1
GO:0008574	ATP-dependent microtubule motor activity	plus-end-directed	MF	10	0	1	6310	1
GO:0003171	atrioventricular valve development	BP	10	0	1	4760.5	1
GO:0003181	atrioventricular valve morphogenesis	BP	10	0	1	4675	1
GO:0051016	barbed-end actin filament capping	BP	10	0	1	3666	1
GO:0005605	basal lamina	CC	10	0	1	8617.5	1
GO:0052769	beta-6-sulfate-N-acetylglucosaminidase activity	MF	10	0	1	5339	1
GO:0030877	beta-catenin destruction complex	CC	10	0	1	4239	1
GO:0052736	beta-glucanase activity	MF	10	0	1	5339	1
GO:0008206	bile acid metabolic process	BP	10	1	0.191167917	3722	1
GO:0098868	bone growth	BP	10	1	0.191167917	4109	1
GO:0009931	calcium-dependent protein serine/threonine kinase activity	MF	10	0	1	4489	1
GO:0004117	calmodulin-dependent cyclic-nucleotide phosphodiesterase activity	MF	10	1	0.191167917	5879	1
GO:0015144	carbohydrate transmembrane transporter activity	MF	10	0	1	3338.5	1
GO:1901476	carbohydrate transporter activity	MF	10	0	1	3338.5	1
GO:0004180	carboxypeptidase activity	MF	10	0	1	3337	1
GO:0060317	cardiac epithelial to mesenchymal transition	BP	10	1	0.191167917	3712	1
GO:0014898	cardiac muscle hypertrophy in response to stress	BP	10	0	1	5313	1
GO:0061049	cell growth involved in cardiac muscle cell development	BP	10	0	1	4097.5	1
GO:0061311	cell surface receptor signaling pathway involved in heart development	BP	10	1	0.191167917	3703.5	1
GO:0098869	cellular oxidant detoxification	BP	10	0	1	3375.5	1
GO:0043482	cellular pigment accumulation	BP	10	0	1	3188	1
GO:0071320	cellular response to cAMP	BP	10	0	1	5332	1
GO:0043562	cellular response to nitrogen levels	BP	10	0	1	2338.5	1
GO:0006995	cellular response to nitrogen starvation	BP	10	0	1	2338.5	1
GO:0071470	cellular response to osmotic stress	BP	10	0	1	2805.5	1
GO:0046514	ceramide catabolic process	BP	10	0	1	3303	1
GO:0004119	cGMP-inhibited cyclic-nucleotide phosphodiesterase activity	MF	10	1	0.191167917	5879	1
GO:0004118	cGMP-stimulated cyclic-nucleotide phosphodiesterase activity	MF	10	1	0.191167917	5879	1
GO:0048096	chromatin-mediated maintenance of transcription	BP	10	0	1	5013	1
GO:0030132	clathrin coat of coated pit	CC	10	0	1	6970.5	1
GO:0032964	collagen biosynthetic process	BP	10	0	1	3177.5	1
GO:0030126	COPI vesicle coat	CC	10	0	1	3651.5	1
GO:0006825	copper ion transport	BP	10	1	0.191167917	5261	1
GO:0060977	coronary vasculature morphogenesis	BP	10	0	1	5036.5	1
GO:0018410	C-terminal protein amino acid modification	BP	10	0	1	3351	1
GO:0044653	dextrin alpha-glucosidase activity	MF	10	0	1	5339	1
GO:0043733	DNA-3-methylbase glycosylase activity	MF	10	0	1	2399.5	1
GO:0006978	DNA damage response	signal transduction by p53 class mediator resulting in transcription of p21 class mediator	BP	10	0	1	4627.5	1
GO:0006266	DNA ligation	BP	10	0	1	5247.5	1
GO:0006271	DNA strand elongation involved in DNA replication	BP	10	0	1	3509	1
GO:0042417	dopamine metabolic process	BP	10	0	1	3526	1
GO:0050780	dopamine receptor binding	MF	10	0	1	4605.5	1
GO:0015893	drug transport	BP	10	0	1	4363	1
GO:0001958	endochondral ossification	BP	10	0	1	4299	1
GO:0030666	endocytic vesicle membrane	CC	10	1	0.191167917	5613	1
GO:0000478	endonucleolytic cleavage involved in rRNA processing	BP	10	0	1	2262	1
GO:0034663	endoplasmic reticulum chaperone complex	CC	10	0	1	3048.5	1
GO:0035767	endothelial cell chemotaxis	BP	10	0	1	4035.5	1
GO:0072575	epithelial cell proliferation involved in liver morphogenesis	BP	10	0	1	4179.5	1
GO:0006983	ER overload response	BP	10	0	1	4229	1
GO:0090177	establishment of planar polarity involved in neural tube closure	BP	10	0	1	4635.5	1
GO:0031527	filopodium membrane	CC	10	1	0.191167917	6327	1
GO:0016600	flotillin complex	CC	10	0	1	4574	1
GO:0090077	foam cell differentiation	BP	10	0	1	4032	1
GO:0001574	ganglioside biosynthetic process	BP	10	0	1	5212.5	1
GO:0005921	gap junction	CC	10	0	1	2661	1
GO:0052859	glucan endo-1	4-beta-glucosidase activity	MF	10	0	1	5339	1
GO:0014047	glutamate secretion	BP	10	0	1	4520	1
GO:0044466	glutaryl-CoA hydrolase activity	MF	10	0	1	2546.5	1
GO:0043295	glutathione binding	MF	10	0	1	1679	1
GO:0061615	glycolytic process through fructose-6-phosphate	BP	10	0	1	3142	1
GO:0016137	glycoside metabolic process	BP	10	0	1	3161.5	1
GO:0046479	glycosphingolipid catabolic process	BP	10	0	1	3537	1
GO:0006677	glycosylceramide metabolic process	BP	10	0	1	4815	1
GO:0090161	Golgi ribbon formation	BP	10	1	0.191167917	4565	1
GO:0017119	Golgi transport complex	CC	10	0	1	4637	1
GO:0031683	G-protein beta/gamma-subunit complex binding	MF	10	0	1	3556	1
GO:0030252	growth hormone secretion	BP	10	0	1	4817.5	1
GO:0070568	guanylyltransferase activity	MF	10	0	1	5004.5	1
GO:0044851	hair cycle phase	BP	10	1	0.191167917	3478	1
GO:0020027	hemoglobin metabolic process	BP	10	0	1	3237	1
GO:0072574	hepatocyte proliferation	BP	10	0	1	4179.5	1
GO:0031507	heterochromatin assembly	BP	10	0	1	5934.5	1
GO:0031078	histone deacetylase activity (H3-K14 specific)	MF	10	1	0.191167917	4448	1
GO:0035518	histone H2A monoubiquitination	BP	10	0	1	4155	1
GO:0033523	histone H2B ubiquitination	BP	10	0	1	5116	1
GO:0042800	histone methyltransferase activity (H3-K4 specific)	MF	10	0	1	6035	1
GO:0050667	homocysteine metabolic process	BP	10	0	1	3509	1
GO:0010421	hydrogen peroxide-mediated programmed cell death	BP	10	0	1	3310.5	1
GO:0071545	inositol phosphate catabolic process	BP	10	0	1	5175	1
GO:0052713	inositol phosphorylceramide phospholipase activity	MF	10	1	0.191167917	5879	1
GO:0052712	inositol phosphosphingolipid phospholipase activity	MF	10	1	0.191167917	5879	1
GO:0005520	insulin-like growth factor binding	MF	10	1	0.191167917	3004.5	1
GO:0008305	integrin complex	CC	10	0	1	5320	1
GO:0060575	intestinal epithelial cell differentiation	BP	10	1	0.191167917	3235.5	1
GO:0008298	intracellular mRNA localization	BP	10	0	1	3711	1
GO:0031573	intra-S DNA damage checkpoint	BP	10	0	1	4908	1
GO:0070411	I-SMAD binding	MF	10	0	1	5099	1
GO:0031010	ISWI-type complex	CC	10	1	0.191167917	7468	1
GO:0055103	ligase regulator activity	MF	10	0	1	3824.5	1
GO:0070325	lipoprotein particle receptor binding	MF	10	0	1	4032	1
GO:0050750	low-density lipoprotein particle receptor binding	MF	10	0	1	4116	1
GO:0071617	lysophospholipid acyltransferase activity	MF	10	0	1	3560	1
GO:0010742	macrophage derived foam cell differentiation	BP	10	0	1	4066	1
GO:0015095	magnesium ion transmembrane transporter activity	MF	10	0	1	4313.5	1
GO:0007141	male meiosis I	BP	10	0	1	3200.5	1
GO:0005537	mannose binding	MF	10	0	1	2115	1
GO:0097502	mannosylation	BP	10	0	1	5337	1
GO:0052715	mannosyl-diinositol phosphorylceramide phospholipase activity	MF	10	1	0.191167917	5879	1
GO:0052714	mannosyl-inositol phosphorylceramide phospholipase activity	MF	10	1	0.191167917	5879	1
GO:0002313	mature B cell differentiation involved in immune response	BP	10	0	1	3248	1
GO:0031579	membrane raft organization	BP	10	0	1	3444	1
GO:0086009	membrane repolarization	BP	10	0	1	3476	1
GO:0051882	mitochondrial depolarization	BP	10	0	1	3434.5	1
GO:0006264	mitochondrial DNA replication	BP	10	0	1	3912	1
GO:0033617	mitochondrial respiratory chain complex IV assembly	BP	10	0	1	1788	1
GO:0097034	mitochondrial respiratory chain complex IV biogenesis	BP	10	0	1	1788	1
GO:0097431	mitotic spindle pole	CC	10	0	1	7195	1
GO:0000279	M phase	BP	10	0	1	3921	1
GO:1902579	multi-organism localization	BP	10	0	1	3389.5	1
GO:0044766	multi-organism transport	BP	10	0	1	3389.5	1
GO:0003299	muscle hypertrophy in response to stress	BP	10	0	1	5313	1
GO:0031489	myosin V binding	MF	10	1	0.191167917	4467	1
GO:0003950	NAD+ ADP-ribosyltransferase activity	MF	10	0	1	4275	1
GO:0032041	NAD-dependent histone deacetylase activity (H3-K14 specific)	MF	10	1	0.191167917	4448	1
GO:0055026	negative regulation of cardiac muscle tissue development	BP	10	0	1	3555	1
GO:0042036	negative regulation of cytokine biosynthetic process	BP	10	0	1	3453	1
GO:0050774	negative regulation of dendrite morphogenesis	BP	10	0	1	4516.5	1
GO:0043518	negative regulation of DNA damage response	signal transduction by p53 class mediator	BP	10	0	1	3834	1
GO:0045738	negative regulation of DNA repair	BP	10	0	1	5063	1
GO:2000780	negative regulation of double-strand break repair	BP	10	0	1	5115	1
GO:0045683	negative regulation of epidermis development	BP	10	1	0.191167917	3446	1
GO:2001240	negative regulation of extrinsic apoptotic signaling pathway in absence of ligand	BP	10	0	1	3708	1
GO:0040037	negative regulation of fibroblast growth factor receptor signaling pathway	BP	10	1	0.191167917	4323.5	1
GO:0051895	negative regulation of focal adhesion assembly	BP	10	0	1	5159.5	1
GO:0051573	negative regulation of histone H3-K9 methylation	BP	10	0	1	5802.5	1
GO:1902254	negative regulation of intrinsic apoptotic signaling pathway by p53 class mediator	BP	10	0	1	3426	1
GO:0032369	negative regulation of lipid transport	BP	10	0	1	3749	1
GO:1905331	negative regulation of morphogenesis of an epithelium	BP	10	0	1	4421	1
GO:1901099	negative regulation of signal transduction in absence of ligand	BP	10	0	1	3708	1
GO:0003085	negative regulation of systemic arterial blood pressure	BP	10	0	1	3458	1
GO:0032211	negative regulation of telomere maintenance via telomerase	BP	10	0	1	4379.5	1
GO:0034122	negative regulation of toll-like receptor signaling pathway	BP	10	0	1	4073	1
GO:0034244	negative regulation of transcription elongation from RNA polymerase II promoter	BP	10	0	1	3828	1
GO:0071564	npBAF complex	CC	10	0	1	5797.5	1
GO:0031414	N-terminal protein acetyltransferase complex	CC	10	0	1	5214	1
GO:0031468	nuclear envelope reassembly	BP	10	0	1	3393.5	1
GO:0007097	nuclear migration	BP	10	0	1	6003.5	1
GO:0071028	nuclear mRNA surveillance	BP	10	0	1	3594	1
GO:0031080	nuclear pore outer ring	CC	10	0	1	3450.5	1
GO:0071027	nuclear RNA surveillance	BP	10	0	1	3594	1
GO:0033866	nucleoside bisphosphate biosynthetic process	BP	10	0	1	3053	1
GO:0047429	nucleoside-triphosphate diphosphatase activity	MF	10	0	1	2636	1
GO:0006337	nucleosome disassembly	BP	10	0	1	5621	1
GO:0008252	nucleotidase activity	MF	10	1	0.191167917	3390.5	1
GO:0004551	nucleotide diphosphatase activity	MF	10	0	1	3119	1
GO:1900750	oligopeptide binding	MF	10	0	1	1679	1
GO:0008242	omega peptidase activity	MF	10	1	0.191167917	3854	1
GO:0044232	organelle membrane contact site	CC	10	0	1	4693	1
GO:0060039	pericardium development	BP	10	0	1	5868.5	1
GO:0051920	peroxiredoxin activity	MF	10	0	1	3046.5	1
GO:0060037	pharyngeal system development	BP	10	0	1	4180.5	1
GO:0046189	phenol-containing compound biosynthetic process	BP	10	0	1	3391	1
GO:0043325	phosphatidylinositol-3	4-bisphosphate binding	MF	10	0	1	4305	1
GO:0004623	phospholipase A2 activity	MF	10	1	0.191167917	2905	1
GO:0008607	phosphorylase kinase regulator activity	MF	10	0	1	4629	1
GO:0004120	photoreceptor cyclic-nucleotide phosphodiesterase activity	MF	10	1	0.191167917	5879	1
GO:0003301	physiological cardiac muscle hypertrophy	BP	10	0	1	4097.5	1
GO:0003298	physiological muscle hypertrophy	BP	10	0	1	4097.5	1
GO:0043476	pigment accumulation	BP	10	0	1	3169	1
GO:0051127	positive regulation of actin nucleation	BP	10	0	1	4833	1
GO:1901021	positive regulation of calcium ion transmembrane transporter activity	BP	10	0	1	3658	1
GO:0030819	positive regulation of cAMP biosynthetic process	BP	10	0	1	2917	1
GO:2000727	positive regulation of cardiac muscle cell differentiation	BP	10	0	1	5518	1
GO:1905209	positive regulation of cardiocyte differentiation	BP	10	0	1	4675	1
GO:0032376	positive regulation of cholesterol transport	BP	10	0	1	3632.5	1
GO:0050820	positive regulation of coagulation	BP	10	0	1	3411.5	1
GO:1902043	positive regulation of extrinsic apoptotic signaling pathway via death domain receptors	BP	10	0	1	4810.5	1
GO:0045923	positive regulation of fatty acid metabolic process	BP	10	0	1	2968	1
GO:0010560	positive regulation of glycoprotein biosynthetic process	BP	10	0	1	5079	1
GO:2000778	positive regulation of interleukin-6 secretion	BP	10	0	1	2754	1
GO:0070230	positive regulation of lymphocyte apoptotic process	BP	10	0	1	2346	1
GO:2000403	positive regulation of lymphocyte migration	BP	10	1	0.191167917	2137	1
GO:0032770	positive regulation of monooxygenase activity	BP	10	0	1	3509	1
GO:0010661	positive regulation of muscle cell apoptotic process	BP	10	1	0.191167917	3714	1
GO:0060213	positive regulation of nuclear-transcribed mRNA poly(A) tail shortening	BP	10	0	1	5821	1
GO:0010922	positive regulation of phosphatase activity	BP	10	0	1	4486	1
GO:0043268	positive regulation of potassium ion transport	BP	10	0	1	4952	1
GO:1904816	positive regulation of protein localization to chromosome	telomeric region	BP	10	0	1	3604.5	1
GO:0090314	positive regulation of protein targeting to membrane	BP	10	0	1	4162	1
GO:0045899	positive regulation of RNA polymerase II transcriptional preinitiation complex assembly	BP	10	0	1	2470.5	1
GO:2000651	positive regulation of sodium ion transmembrane transporter activity	BP	10	0	1	5327	1
GO:0045940	positive regulation of steroid metabolic process	BP	10	1	0.191167917	3077	1
GO:0032373	positive regulation of sterol transport	BP	10	0	1	3632.5	1
GO:0001916	positive regulation of T cell mediated cytotoxicity	BP	10	0	1	2593.5	1
GO:1903337	positive regulation of vacuolar transport	BP	10	0	1	4841	1
GO:0044090	positive regulation of vacuole organization	BP	10	0	1	5754	1
GO:0045907	positive regulation of vasoconstriction	BP	10	1	0.191167917	3723.5	1
GO:0048569	post-embryonic animal organ development	BP	10	0	1	4293	1
GO:0034045	pre-autophagosomal structure membrane	CC	10	0	1	3930	1
GO:0002328	pro-B cell differentiation	BP	10	0	1	5689	1
GO:0097468	programmed cell death in response to reactive oxygen species	BP	10	0	1	3310.5	1
GO:0001516	prostaglandin biosynthetic process	BP	10	0	1	3237	1
GO:0046457	prostanoid biosynthetic process	BP	10	0	1	3237	1
GO:0060740	prostate gland epithelium morphogenesis	BP	10	0	1	4601	1
GO:0060512	prostate gland morphogenesis	BP	10	0	1	4486.5	1
GO:0098636	protein complex involved in cell adhesion	CC	10	0	1	5186	1
GO:0000338	protein deneddylation	BP	10	0	1	3501.5	1
GO:0032986	protein-DNA complex disassembly	BP	10	0	1	5621	1
GO:0016558	protein import into peroxisome matrix	BP	10	0	1	3869.5	1
GO:0051205	protein insertion into membrane	BP	10	0	1	3088.5	1
GO:0065005	protein-lipid complex assembly	BP	10	0	1	2431	1
GO:0036010	protein localization to endosome	BP	10	0	1	5243.5	1
GO:0034501	protein localization to kinetochore	BP	10	0	1	3750	1
GO:0034497	protein localization to pre-autophagosomal structure	BP	10	0	1	5194	1
GO:0035268	protein mannosylation	BP	10	0	1	5337	1
GO:0008601	protein phosphatase type 2A regulator activity	MF	10	0	1	4337	1
GO:0006622	protein targeting to lysosome	BP	10	0	1	4452	1
GO:0009954	proximal/distal pattern formation	BP	10	0	1	3665	1
GO:0009215	purine deoxyribonucleoside triphosphate metabolic process	BP	10	0	1	2582.5	1
GO:0006144	purine nucleobase metabolic process	BP	10	0	1	3992	1
GO:0034033	purine nucleoside bisphosphate biosynthetic process	BP	10	0	1	3053	1
GO:0000701	purine-specific mismatch base pair DNA N-glycosylase activity	MF	10	0	1	2293.5	1
GO:0072529	pyrimidine-containing compound catabolic process	BP	10	0	1	3189.5	1
GO:0046132	pyrimidine ribonucleoside biosynthetic process	BP	10	0	1	2810	1
GO:0009220	pyrimidine ribonucleotide biosynthetic process	BP	10	0	1	2810	1
GO:1902003	regulation of beta-amyloid formation	BP	10	0	1	4008.5	1
GO:1903429	regulation of cell maturation	BP	10	1	0.191167917	4037	1
GO:0090049	regulation of cell migration involved in sprouting angiogenesis	BP	10	0	1	3852	1
GO:1900037	regulation of cellular response to hypoxia	BP	10	1	0.191167917	4943	1
GO:2000369	regulation of clathrin-dependent endocytosis	BP	10	0	1	6037	1
GO:0010712	regulation of collagen metabolic process	BP	10	0	1	3048	1
GO:0090178	regulation of establishment of planar polarity involved in neural tube closure	BP	10	0	1	4899	1
GO:0060259	regulation of feeding behavior	BP	10	0	1	3454.5	1
GO:1901673	regulation of mitotic spindle assembly	BP	10	0	1	2767	1
GO:0051532	regulation of NFAT protein import into nucleus	BP	10	0	1	5324	1
GO:0060211	regulation of nuclear-transcribed mRNA poly(A) tail shortening	BP	10	0	1	5821	1
GO:0071801	regulation of podosome assembly	BP	10	0	1	5349	1
GO:0060049	regulation of protein glycosylation	BP	10	0	1	3499	1
GO:0010869	regulation of receptor biosynthetic process	BP	10	0	1	4155	1
GO:0032104	regulation of response to extracellular stimulus	BP	10	0	1	2542	1
GO:0032107	regulation of response to nutrient levels	BP	10	0	1	2542	1
GO:1904152	regulation of retrograde protein transport	ER to cytosol	BP	10	0	1	3463	1
GO:0046831	regulation of RNA export from nucleus	BP	10	0	1	7004.5	1
GO:0051150	regulation of smooth muscle cell differentiation	BP	10	0	1	3670	1
GO:0003044	regulation of systemic arterial blood pressure mediated by a chemical signal	BP	10	0	1	3080	1
GO:0070243	regulation of thymocyte apoptotic process	BP	10	0	1	2945	1
GO:0061418	regulation of transcription from RNA polymerase II promoter in response to hypoxia	BP	10	0	1	4759.5	1
GO:0010866	regulation of triglyceride biosynthetic process	BP	10	0	1	3563	1
GO:1904666	regulation of ubiquitin protein ligase activity	BP	10	0	1	4261.5	1
GO:0010574	regulation of vascular endothelial growth factor production	BP	10	0	1	4580	1
GO:0033561	regulation of water loss via skin	BP	10	0	1	3246	1
GO:0036075	replacement ossification	BP	10	0	1	4299	1
GO:0045730	respiratory burst	BP	10	0	1	3050	1
GO:0046686	response to cadmium ion	BP	10	0	1	2352	1
GO:0032094	response to food	BP	10	0	1	2542	1
GO:0009620	response to fungus	BP	10	0	1	2676.5	1
GO:0044321	response to leptin	BP	10	0	1	3804.5	1
GO:0009651	response to salt stress	BP	10	0	1	1785.5	1
GO:0010224	response to UV-B	BP	10	0	1	3257	1
GO:1990126	retrograde transport	endosome to plasma membrane	BP	10	0	1	6058	1
GO:0034030	ribonucleoside bisphosphate biosynthetic process	BP	10	0	1	3053	1
GO:0043024	ribosomal small subunit binding	MF	10	0	1	4129	1
GO:0000394	RNA splicing	via endonucleolytic cleavage and ligation	BP	10	0	1	2643.5	1
GO:0031125	rRNA 3'-end processing	BP	10	0	1	2947.5	1
GO:0046498	S-adenosylhomocysteine metabolic process	BP	10	0	1	5106	1
GO:0046500	S-adenosylmethionine metabolic process	BP	10	0	1	3692	1
GO:0009070	serine family amino acid biosynthetic process	BP	10	1	0.191167917	3324	1
GO:0008373	sialyltransferase activity	MF	10	0	1	5384	1
GO:0006465	signal peptide processing	BP	10	0	1	3652.5	1
GO:0007183	SMAD protein complex assembly	BP	10	0	1	4385	1
GO:0008641	small protein activating enzyme activity	MF	10	1	0.191167917	6033	1
GO:0035493	SNARE complex assembly	BP	10	1	0.191167917	4146	1
GO:0070990	snRNP binding	MF	10	0	1	2297	1
GO:0055078	sodium ion homeostasis	BP	10	1	0.191167917	3326	1
GO:0002566	somatic diversification of immune receptors via somatic mutation	BP	10	0	1	4777	1
GO:0006684	sphingomyelin metabolic process	BP	10	0	1	5065.5	1
GO:0006614	SRP-dependent cotranslational protein targeting to membrane	BP	10	0	1	3630	1
GO:0044654	starch alpha-glucosidase activity	MF	10	0	1	5339	1
GO:1901682	sulfur compound transmembrane transporter activity	MF	10	0	1	4161.5	1
GO:0072348	sulfur compound transport	BP	10	0	1	3944	1
GO:0042554	superoxide anion generation	BP	10	0	1	2869	1
GO:0016514	SWI/SNF complex	CC	10	0	1	6475	1
GO:0016082	synaptic vesicle priming	BP	10	0	1	6791	1
GO:0007130	synaptonemal complex assembly	BP	10	0	1	3382	1
GO:0002369	T cell cytokine production	BP	10	0	1	4023	1
GO:0043586	tongue development	BP	10	1	0.191167917	3445	1
GO:0008483	transaminase activity	MF	10	0	1	3165	1
GO:0006415	translational termination	BP	10	0	1	3797	1
GO:0090079	translation regulator activity	nucleic acid binding	MF	10	0	1	4365	1
GO:0015927	trehalase activity	MF	10	0	1	5287	1
GO:0045239	tricarboxylic acid cycle enzyme complex	CC	10	0	1	3420.5	1
GO:0002097	tRNA wobble base modification	BP	10	0	1	3979	1
GO:0060707	trophoblast giant cell differentiation	BP	10	0	1	3978.5	1
GO:0005164	tumor necrosis factor receptor binding	MF	10	0	1	2612	1
GO:0003323	type B pancreatic cell development	BP	10	0	1	3562.5	1
GO:0006744	ubiquinone biosynthetic process	BP	10	0	1	3098.5	1
GO:0055106	ubiquitin-protein transferase regulator activity	MF	10	0	1	3675	1
GO:0010573	vascular endothelial growth factor production	BP	10	0	1	4580	1
GO:0048199	vesicle targeting	to	from or within Golgi	BP	10	0	1	4873	1
GO:0019081	viral translation	BP	10	0	1	2879.5	1
GO:0051183	vitamin transporter activity	MF	10	0	1	3372	1
GO:0018731	1-oxa-2-oxocycloheptane lactonase activity	MF	11	1	0.208158258	2803.5	1
GO:0004115	3'	5'-cyclic-AMP phosphodiesterase activity	MF	11	1	0.208158258	5712	1
GO:0071616	acyl-CoA biosynthetic process	BP	11	0	1	3511	1
GO:0043906	Ala-tRNA(Pro) hydrolase activity	MF	11	1	0.208158258	2803.5	1
GO:0047376	all-trans-retinyl-palmitate hydrolase	all-trans-retinol forming activity	MF	11	1	0.208158258	2803.5	1
GO:0004679	AMP-activated protein kinase activity	MF	11	0	1	4565.5	1
GO:0097617	annealing activity	MF	11	0	1	6335.5	1
GO:0070016	armadillo repeat domain binding	MF	11	0	1	5506	1
GO:0043141	ATP-dependent 5'-3' DNA helicase activity	MF	11	0	1	3231	1
GO:0003283	atrial septum development	BP	11	1	0.208158258	4812	1
GO:0034205	beta-amyloid formation	BP	11	0	1	3766	1
GO:0008422	beta-glucosidase activity	MF	11	0	1	5339	1
GO:0018734	butyrolactone hydrolase activity	MF	11	1	0.208158258	2803.5	1
GO:0034704	calcium channel complex	CC	11	0	1	7030	1
GO:0010857	calcium-dependent protein kinase activity	MF	11	0	1	4476	1
GO:0003209	cardiac atrium morphogenesis	BP	11	0	1	4760.5	1
GO:0014887	cardiac muscle adaptation	BP	11	0	1	5207	1
GO:0051937	catecholamine transport	BP	11	0	1	3478.5	1
GO:0021535	cell migration in hindbrain	BP	11	0	1	6947	1
GO:0071312	cellular response to alkaloid	BP	11	0	1	3650	1
GO:0071450	cellular response to oxygen radical	BP	11	0	1	3424	1
GO:0071451	cellular response to superoxide	BP	11	0	1	3424	1
GO:0006884	cell volume homeostasis	BP	11	0	1	3454	1
GO:0021697	cerebellar cortex formation	BP	11	0	1	7337	1
GO:0046068	cGMP metabolic process	BP	11	1	0.208158258	3959	1
GO:1902476	chloride transmembrane transport	BP	11	0	1	5292	1
GO:0016405	CoA-ligase activity	MF	11	0	1	4058	1
GO:0090103	cochlea morphogenesis	BP	11	1	0.208158258	4496	1
GO:0000778	condensed nuclear chromosome kinetochore	CC	11	0	1	4217	1
GO:0043034	costamere	CC	11	0	1	6455	1
GO:0043907	Cys-tRNA(Pro) hydrolase activity	MF	11	1	0.208158258	2803.5	1
GO:0070567	cytidylyltransferase activity	MF	11	0	1	5276	1
GO:0032506	cytokinetic process	BP	11	0	1	4446	1
GO:0002753	cytoplasmic pattern recognition receptor signaling pathway	BP	11	0	1	5014	1
GO:0042994	cytoplasmic sequestering of transcription factor	BP	11	1	0.208158258	4614	1
GO:0022626	cytosolic ribosome	CC	11	0	1	1659	1
GO:0097506	deaminated base DNA N-glycosylase activity	MF	11	0	1	2399.5	1
GO:0060216	definitive hemopoiesis	BP	11	0	1	5489	1
GO:0032839	dendrite cytoplasm	CC	11	0	1	7465	1
GO:0097484	dendrite extension	BP	11	0	1	5810.5	1
GO:0009263	deoxyribonucleotide biosynthetic process	BP	11	0	1	3234.5	1
GO:0036513	Derlin-1 retrotranslocation complex	CC	11	0	1	3953	1
GO:0016101	diterpenoid metabolic process	BP	11	0	1	2635.5	1
GO:0003906	DNA-(apurinic or apyrimidinic site) lyase activity	MF	11	0	1	3281	1
GO:0042772	DNA damage response	signal transduction resulting in transcription	BP	11	0	1	4242	1
GO:0070182	DNA polymerase binding	MF	11	0	1	6545.5	1
GO:0042575	DNA polymerase complex	CC	11	0	1	2565.5	1
GO:0000076	DNA replication checkpoint	BP	11	0	1	5878	1
GO:0009950	dorsal/ventral axis specification	BP	11	0	1	4435.5	1
GO:0009048	dosage compensation by inactivation of X chromosome	BP	11	0	1	4860	1
GO:0003203	endocardial cushion morphogenesis	BP	11	1	0.208158258	4135	1
GO:0001711	endodermal cell fate commitment	BP	11	0	1	3196	1
GO:0071786	endoplasmic reticulum tubular network organization	BP	11	0	1	3924	1
GO:0034892	endosulfan lactone lactonase activity	MF	11	1	0.208158258	2803.5	1
GO:0071712	ER-associated misfolded protein catabolic process	BP	11	0	1	3740.5	1
GO:0072546	ER membrane protein complex	CC	11	0	1	3361	1
GO:0034643	establishment of mitochondrion localization	microtubule-mediated	BP	11	0	1	4696	1
GO:0061162	establishment of monopolar cell polarity	BP	11	0	1	4255	1
GO:0042249	establishment of planar polarity of embryonic epithelium	BP	11	0	1	4635.5	1
GO:0072600	establishment of protein localization to Golgi	BP	11	1	0.208158258	5331	1
GO:0033753	establishment of ribosome localization	BP	11	0	1	2665	1
GO:0061339	establishment or maintenance of monopolar cell polarity	BP	11	0	1	3633.5	1
GO:0071949	FAD binding	MF	11	0	1	4580.5	1
GO:0043240	Fanconi anaemia nuclear complex	CC	11	0	1	3277.5	1
GO:0001968	fibronectin binding	MF	11	0	1	3539	1
GO:0035136	forelimb morphogenesis	BP	11	1	0.208158258	4186	1
GO:0005092	GDP-dissociation inhibitor activity	MF	11	0	1	3475	1
GO:0009065	glutamine family amino acid catabolic process	BP	11	0	1	3467.5	1
GO:0004602	glutathione peroxidase activity	MF	11	0	1	1455	1
GO:0019377	glycolipid catabolic process	BP	11	0	1	3303	1
GO:0032794	GTPase activating protein binding	MF	11	0	1	4336	1
GO:1901070	guanosine-containing compound biosynthetic process	BP	11	0	1	2134.5	1
GO:0031069	hair follicle morphogenesis	BP	11	0	1	3107	1
GO:0060218	hematopoietic stem cell differentiation	BP	11	0	1	2566	1
GO:0015012	heparan sulfate proteoglycan biosynthetic process	BP	11	0	1	5542	1
GO:0021932	hindbrain radial glia guided cell migration	BP	11	0	1	7265	1
GO:0030897	HOPS complex	CC	11	0	1	4786	1
GO:0032613	interleukin-10 production	BP	11	0	1	3080	1
GO:0050892	intestinal absorption	BP	11	0	1	3570.5	1
GO:0032365	intracellular lipid transport	BP	11	0	1	5390	1
GO:0051382	kinetochore assembly	BP	11	0	1	3003	1
GO:0035460	L-ascorbate 6-phosphate lactonase activity	MF	11	1	0.208158258	2803.5	1
GO:0070306	lens fiber cell differentiation	BP	11	0	1	4708.5	1
GO:0034389	lipid particle organization	BP	11	0	1	4171	1
GO:0051457	maintenance of protein location in nucleus	BP	11	0	1	5150	1
GO:0052768	mannosyl-oligosaccharide 1	3-alpha-mannosidase activity	MF	11	1	0.208158258	2803.5	1
GO:0052767	mannosyl-oligosaccharide 1	6-alpha-mannosidase activity	MF	11	1	0.208158258	2803.5	1
GO:0007617	mating behavior	BP	11	0	1	3610	1
GO:0007135	meiosis II	BP	11	0	1	2942	1
GO:0009086	methionine biosynthetic process	BP	11	0	1	3298.5	1
GO:0006555	methionine metabolic process	BP	11	0	1	3273	1
GO:0008327	methyl-CpG binding	MF	11	0	1	4259	1
GO:0080030	methyl indole-3-acetate esterase activity	MF	11	1	0.208158258	2803.5	1
GO:0080032	methyl jasmonate esterase activity	MF	11	1	0.208158258	2803.5	1
GO:0080031	methyl salicylate esterase activity	MF	11	1	0.208158258	2803.5	1
GO:0032528	microvillus organization	BP	11	0	1	4380	1
GO:0035198	miRNA binding	MF	11	0	1	6947	1
GO:0000700	mismatch base pair DNA N-glycosylase activity	MF	11	0	1	2400	1
GO:0047497	mitochondrion transport along microtubule	BP	11	0	1	4696	1
GO:0060571	morphogenesis of an epithelial fold	BP	11	0	1	4180.5	1
GO:0008045	motor neuron axon guidance	BP	11	1	0.208158258	5914	1
GO:0042789	mRNA transcription from RNA polymerase II promoter	BP	11	0	1	4772	1
GO:0050919	negative chemotaxis	BP	11	1	0.208158258	6765	1
GO:1903392	negative regulation of adherens junction organization	BP	11	0	1	4841	1
GO:0010667	negative regulation of cardiac muscle cell apoptotic process	BP	11	1	0.208158258	3796	1
GO:0071157	negative regulation of cell cycle arrest	BP	11	0	1	3001	1
GO:0051782	negative regulation of cell division	BP	11	0	1	5443	1
GO:0032785	negative regulation of DNA-templated transcription	elongation	BP	11	0	1	3947	1
GO:0090005	negative regulation of establishment of protein localization to plasma membrane	BP	11	0	1	4948	1
GO:0045717	negative regulation of fatty acid biosynthetic process	BP	11	0	1	3473	1
GO:0035067	negative regulation of histone acetylation	BP	11	0	1	3645.5	1
GO:1903206	negative regulation of hydrogen peroxide-induced cell death	BP	11	1	0.208158258	2875.5	1
GO:0032715	negative regulation of interleukin-6 production	BP	11	1	0.208158258	4224	1
GO:0040015	negative regulation of multicellular organism growth	BP	11	0	1	3194	1
GO:0045746	negative regulation of Notch signaling pathway	BP	11	0	1	3581	1
GO:1901032	negative regulation of response to reactive oxygen species	BP	11	1	0.208158258	2875.5	1
GO:0035024	negative regulation of Rho protein signal transduction	BP	11	0	1	5710	1
GO:0010894	negative regulation of steroid biosynthetic process	BP	11	0	1	3514	1
GO:0045939	negative regulation of steroid metabolic process	BP	11	0	1	3514	1
GO:0051154	negative regulation of striated muscle cell differentiation	BP	11	0	1	3097	1
GO:0051974	negative regulation of telomerase activity	BP	11	0	1	3772	1
GO:0051444	negative regulation of ubiquitin-protein transferase activity	BP	11	0	1	3114	1
GO:1902187	negative regulation of viral release from host cell	BP	11	0	1	4044	1
GO:0036475	neuron death in response to oxidative stress	BP	11	0	1	5119	1
GO:0051531	NFAT protein import into nucleus	BP	11	0	1	5565	1
GO:0033687	osteoblast proliferation	BP	11	0	1	4605.5	1
GO:0016671	oxidoreductase activity	acting on a sulfur group of donors	disulfide as acceptor	MF	11	0	1	2253	1
GO:0016701	oxidoreductase activity	acting on single donors with incorporation of molecular oxygen	MF	11	1	0.208158258	2579	1
GO:0016702	oxidoreductase activity	acting on single donors with incorporation of molecular oxygen	incorporation of two atoms of oxygen	MF	11	1	0.208158258	2615	1
GO:0018200	peptidyl-glutamic acid modification	BP	11	0	1	5015	1
GO:0035357	peroxisome proliferator activated receptor signaling pathway	BP	11	0	1	3456.5	1
GO:0043274	phospholipase binding	MF	11	1	0.208158258	6318	1
GO:0007200	phospholipase C-activating G-protein coupled receptor signaling pathway	BP	11	1	0.208158258	3157.5	1
GO:0001784	phosphotyrosine binding	MF	11	0	1	5415.5	1
GO:0006907	pinocytosis	BP	11	0	1	4798.5	1
GO:0030220	platelet formation	BP	11	0	1	4093	1
GO:0036344	platelet morphogenesis	BP	11	0	1	3949	1
GO:0004535	poly(A)-specific ribonuclease activity	MF	11	0	1	6215.5	1
GO:0043923	positive regulation by host of viral transcription	BP	11	0	1	6475	1
GO:0045579	positive regulation of B cell differentiation	BP	11	0	1	4717	1
GO:0045777	positive regulation of blood pressure	BP	11	0	1	2778.5	1
GO:0030816	positive regulation of cAMP metabolic process	BP	11	0	1	2896.5	1
GO:1900078	positive regulation of cellular response to insulin stimulus	BP	11	0	1	5178	1
GO:0061003	positive regulation of dendritic spine morphogenesis	BP	11	0	1	8266.5	1
GO:2000105	positive regulation of DNA-dependent DNA replication	BP	11	0	1	6123	1
GO:1904294	positive regulation of ERAD pathway	BP	11	0	1	3686	1
GO:0045648	positive regulation of erythrocyte differentiation	BP	11	0	1	4413	1
GO:1900119	positive regulation of execution phase of apoptosis	BP	11	0	1	3587.5	1
GO:2001241	positive regulation of extrinsic apoptotic signaling pathway in absence of ligand	BP	11	0	1	3375	1
GO:0010971	positive regulation of G2/M transition of mitotic cell cycle	BP	11	0	1	4283.5	1
GO:1903020	positive regulation of glycoprotein metabolic process	BP	11	0	1	4429	1
GO:0032732	positive regulation of interleukin-1 production	BP	11	0	1	3710	1
GO:0051446	positive regulation of meiotic cell cycle	BP	11	1	0.208158258	4610.5	1
GO:0045838	positive regulation of membrane potential	BP	11	0	1	3538	1
GO:0031112	positive regulation of microtubule polymerization or depolymerization	BP	11	0	1	4552	1
GO:0045933	positive regulation of muscle contraction	BP	11	0	1	3632	1
GO:0033235	positive regulation of protein sumoylation	BP	11	1	0.208158258	4457.5	1
GO:2000060	positive regulation of protein ubiquitination involved in ubiquitin-dependent protein catabolic process	BP	11	1	0.208158258	4669.5	1
GO:2000273	positive regulation of receptor activity	BP	11	0	1	4333	1
GO:0051281	positive regulation of release of sequestered calcium ion into cytosol	BP	11	1	0.208158258	3416.5	1
GO:1901798	positive regulation of signal transduction by p53 class mediator	BP	11	0	1	3812	1
GO:0051965	positive regulation of synapse assembly	BP	11	1	0.208158258	5159	1
GO:0090208	positive regulation of triglyceride metabolic process	BP	11	0	1	3054	1
GO:0036342	post-anal tail morphogenesis	BP	11	1	0.208158258	3770	1
GO:0001941	postsynaptic membrane organization	BP	11	0	1	4655	1
GO:0010296	prenylcysteine methylesterase activity	MF	11	1	0.208158258	2803.5	1
GO:0048786	presynaptic active zone	CC	11	1	0.208158258	5886	1
GO:0072376	protein activation cascade	BP	11	0	1	2805	1
GO:0006471	protein ADP-ribosylation	BP	11	0	1	2813	1
GO:0070207	protein homotrimerization	BP	11	0	1	3136	1
GO:0018126	protein hydroxylation	BP	11	0	1	3846	1
GO:0010737	protein kinase A signaling	BP	11	0	1	4375	1
GO:0070528	protein kinase C signaling	BP	11	1	0.208158258	4486	1
GO:0071459	protein localization to chromosome	centromeric region	BP	11	0	1	4097.5	1
GO:0043539	protein serine/threonine kinase activator activity	MF	11	0	1	3634	1
GO:0072661	protein targeting to plasma membrane	BP	11	0	1	4604	1
GO:0009151	purine deoxyribonucleotide metabolic process	BP	11	0	1	2592	1
GO:0009147	pyrimidine nucleoside triphosphate metabolic process	BP	11	0	1	2631	1
GO:1901663	quinone biosynthetic process	BP	11	0	1	3055	1
GO:0016854	racemase and epimerase activity	MF	11	0	1	3113	1
GO:0017160	Ral GTPase binding	MF	11	0	1	4519	1
GO:0030546	receptor activator activity	MF	11	0	1	3694	1
GO:0032800	receptor biosynthetic process	BP	11	0	1	3762	1
GO:1903115	regulation of actin filament-based movement	BP	11	1	0.208158258	5566	1
GO:0003156	regulation of animal organ formation	BP	11	0	1	3757	1
GO:0051988	regulation of attachment of spindle microtubules to kinetochore	BP	11	0	1	5386	1
GO:0002902	regulation of B cell apoptotic process	BP	11	0	1	1203	1
GO:2000810	regulation of bicellular tight junction assembly	BP	11	0	1	4519	1
GO:0086004	regulation of cardiac muscle cell contraction	BP	11	1	0.208158258	5746	1
GO:0033238	regulation of cellular amine metabolic process	BP	11	0	1	3292	1
GO:0042634	regulation of hair cycle	BP	11	1	0.208158258	3352.5	1
GO:0033127	regulation of histone phosphorylation	BP	11	0	1	3956	1
GO:0046885	regulation of hormone biosynthetic process	BP	11	0	1	5177	1
GO:0002920	regulation of humoral immune response	BP	11	0	1	2712.5	1
GO:0048169	regulation of long-term neuronal synaptic plasticity	BP	11	1	0.208158258	5211	1
GO:0033003	regulation of mast cell activation	BP	11	0	1	3494	1
GO:0097035	regulation of membrane lipid distribution	BP	11	0	1	5115	1
GO:1901028	regulation of mitochondrial outer membrane permeabilization involved in apoptotic signaling pathway	BP	11	0	1	2542.5	1
GO:0044246	regulation of multicellular organismal metabolic process	BP	11	0	1	3177.5	1
GO:2001222	regulation of neuron migration	BP	11	0	1	7119	1
GO:0032069	regulation of nuclease activity	BP	11	0	1	3955.5	1
GO:0032239	regulation of nucleobase-containing compound transport	BP	11	0	1	6666.5	1
GO:0002082	regulation of oxidative phosphorylation	BP	11	0	1	2583.5	1
GO:1903203	regulation of oxidative stress-induced neuron death	BP	11	0	1	5119	1
GO:1900744	regulation of p38MAPK cascade	BP	11	0	1	4587	1
GO:0010640	regulation of platelet-derived growth factor receptor signaling pathway	BP	11	0	1	2914	1
GO:0033158	regulation of protein import into nucleus	translocation	BP	11	0	1	4075.5	1
GO:1900027	regulation of ruffle assembly	BP	11	0	1	4155	1
GO:0032228	regulation of synaptic transmission	GABAergic	BP	11	1	0.208158258	5566	1
GO:2000404	regulation of T cell migration	BP	11	1	0.208158258	2194.5	1
GO:0006448	regulation of translational elongation	BP	11	0	1	3243	1
GO:0010998	regulation of translational initiation by eIF2 alpha phosphorylation	BP	11	0	1	4792	1
GO:0090075	relaxation of muscle	BP	11	1	0.208158258	5148	1
GO:0010225	response to UV-C	BP	11	0	1	3863	1
GO:0050253	retinyl-palmitate esterase activity	MF	11	1	0.208158258	2859	1
GO:0004526	ribonuclease P activity	MF	11	0	1	2296	1
GO:0044391	ribosomal subunit	CC	11	0	1	1716	1
GO:0000054	ribosomal subunit export from nucleus	BP	11	0	1	2665	1
GO:0033750	ribosome localization	BP	11	0	1	2665	1
GO:0003964	RNA-directed DNA polymerase activity	MF	11	0	1	4359	1
GO:0007435	salivary gland morphogenesis	BP	11	0	1	4608	1
GO:0072520	seminiferous tubule development	BP	11	0	1	3864	1
GO:0098847	sequence-specific single stranded DNA binding	MF	11	0	1	4321	1
GO:0043908	Ser(Gly)-tRNA(Ala) hydrolase activity	MF	11	1	0.208158258	2803.5	1
GO:0043905	Ser-tRNA(Thr) hydrolase activity	MF	11	1	0.208158258	2803.5	1
GO:0005070	SH3/SH2 adaptor activity	MF	11	0	1	5722	1
GO:0072413	signal transduction involved in mitotic cell cycle checkpoint	BP	11	0	1	4932.5	1
GO:1902402	signal transduction involved in mitotic DNA damage checkpoint	BP	11	0	1	4932.5	1
GO:1902403	signal transduction involved in mitotic DNA integrity checkpoint	BP	11	0	1	4932.5	1
GO:0048745	smooth muscle tissue development	BP	11	0	1	5478	1
GO:0007289	spermatid nucleus differentiation	BP	11	0	1	3556	1
GO:0060712	spongiotrophoblast layer development	BP	11	0	1	3541	1
GO:0018732	sulfolactone hydrolase activity	MF	11	1	0.208158258	2803.5	1
GO:0060074	synapse maturation	BP	11	0	1	6275	1
GO:0003720	telomerase activity	MF	11	0	1	4359	1
GO:0042088	T-helper 1 type immune response	BP	11	1	0.208158258	2886	1
GO:0035384	thioester biosynthetic process	BP	11	0	1	3511	1
GO:0034142	toll-like receptor 4 signaling pathway	BP	11	0	1	4000.5	1
GO:0031932	TORC2 complex	CC	11	1	0.208158258	4094	1
GO:0060438	trachea development	BP	11	0	1	4250	1
GO:0000346	transcription export complex	CC	11	0	1	3819	1
GO:0016769	transferase activity	transferring nitrogenous groups	MF	11	0	1	3165	1
GO:0004675	transmembrane receptor protein serine/threonine kinase activity	MF	11	0	1	4829	1
GO:0097050	type B pancreatic cell apoptotic process	BP	11	0	1	3616	1
GO:0006743	ubiquinone metabolic process	BP	11	0	1	3142	1
GO:1990381	ubiquitin-specific protease binding	MF	11	0	1	4362.5	1
GO:0034450	ubiquitin-ubiquitin ligase activity	MF	11	0	1	6171	1
GO:0006047	UDP-N-acetylglucosamine metabolic process	BP	11	0	1	4279	1
GO:0004844	uracil DNA N-glycosylase activity	MF	11	0	1	2399.5	1
GO:0007035	vacuolar acidification	BP	11	0	1	3674	1
GO:0035886	vascular smooth muscle cell differentiation	BP	11	0	1	3301	1
GO:0018733	3	4-dihydrocoumarin hydrolase activity	MF	12	1	0.224793589	2859	1
GO:0004114	3'	5'-cyclic-nucleotide phosphodiesterase activity	MF	12	1	0.224793589	5376.5	1
GO:0050798	activated T cell proliferation	BP	12	0	1	3641.5	1
GO:0030325	adrenal gland development	BP	12	0	1	4367.5	1
GO:0043014	alpha-tubulin binding	MF	12	1	0.224793589	4453	1
GO:0002474	antigen processing and presentation of peptide antigen via MHC class I	BP	12	0	1	2584	1
GO:0030123	AP-3 adaptor complex	CC	12	0	1	4375	1
GO:0060561	apoptotic process involved in morphogenesis	BP	12	0	1	4054	1
GO:0008105	asymmetric protein localization	BP	12	0	1	6363	1
GO:0044769	ATPase activity	coupled to transmembrane movement of ions	rotational mechanism	MF	12	0	1	3026	1
GO:1990939	ATP-dependent microtubule motor activity	MF	12	0	1	5563	1
GO:0007339	binding of sperm to zona pellucida	BP	12	0	1	2737	1
GO:0031083	BLOC-1 complex	CC	12	0	1	2986	1
GO:0005246	calcium channel regulator activity	MF	12	1	0.224793589	4327	1
GO:0061337	cardiac conduction	BP	12	0	1	5108.5	1
GO:0060351	cartilage development involved in endochondral bone morphogenesis	BP	12	0	1	4135	1
GO:1990748	cellular detoxification	BP	12	0	1	3050	1
GO:0071498	cellular response to fluid shear stress	BP	12	0	1	4382.5	1
GO:0035458	cellular response to interferon-beta	BP	12	0	1	3121	1
GO:0021801	cerebral cortex radial glia guided migration	BP	12	0	1	7265	1
GO:0002063	chondrocyte development	BP	12	1	0.224793589	4176	1
GO:0031498	chromatin disassembly	BP	12	0	1	5120	1
GO:0003341	cilium movement	BP	12	0	1	3582	1
GO:0048512	circadian behavior	BP	12	0	1	3383	1
GO:0015936	coenzyme A metabolic process	BP	12	0	1	3487	1
GO:0048668	collateral sprouting	BP	12	0	1	5270	1
GO:0030663	COPI-coated vesicle membrane	CC	12	0	1	3334	1
GO:0042407	cristae formation	BP	12	0	1	2789	1
GO:0000153	cytoplasmic ubiquitin ligase complex	CC	12	0	1	3154	1
GO:0031597	cytosolic proteasome complex	CC	12	0	1	2870.5	1
GO:0030057	desmosome	CC	12	0	1	4819	1
GO:0031128	developmental induction	BP	12	0	1	3845	1
GO:0000737	DNA catabolic process	endonucleolytic	BP	12	0	1	3540	1
GO:0000729	DNA double-strand break processing	BP	12	0	1	5381.5	1
GO:0007212	dopamine receptor signaling pathway	BP	12	0	1	3629.5	1
GO:0071542	dopaminergic neuron differentiation	BP	12	1	0.224793589	3539	1
GO:0090484	drug transporter activity	MF	12	0	1	4929	1
GO:0007398	ectoderm development	BP	12	0	1	4072	1
GO:0010172	embryonic body morphogenesis	BP	12	1	0.224793589	5502	1
GO:0048596	embryonic camera-type eye morphogenesis	BP	12	0	1	5427.5	1
GO:0016894	endonuclease activity	active with either ribo- or deoxyribonucleic acids and producing 3'-phosphomonoesters	MF	12	0	1	3237.5	1
GO:0051654	establishment of mitochondrion localization	BP	12	0	1	4569	1
GO:0000145	exocyst	CC	12	1	0.224793589	4725.5	1
GO:0099501	exocytic vesicle membrane	CC	12	0	1	4712	1
GO:0004529	exodeoxyribonuclease activity	MF	12	0	1	3348	1
GO:0016895	exodeoxyribonuclease activity	producing 5'-phosphomonoesters	MF	12	0	1	3348	1
GO:0015645	fatty acid ligase activity	MF	12	0	1	3679	1
GO:0017134	fibroblast growth factor binding	MF	12	0	1	4617	1
GO:0005109	frizzled binding	MF	12	1	0.224793589	4199	1
GO:0015928	fucosidase activity	MF	12	0	1	5339	1
GO:0000930	gamma-tubulin complex	CC	12	0	1	4530.5	1
GO:0002068	glandular epithelial cell development	BP	12	0	1	3984.5	1
GO:0035259	glucocorticoid receptor binding	MF	12	0	1	5486	1
GO:0006688	glycosphingolipid biosynthetic process	BP	12	0	1	5017.5	1
GO:0006895	Golgi to endosome transport	BP	12	0	1	6635	1
GO:0001965	G-protein alpha-subunit binding	MF	12	0	1	3526	1
GO:0017049	GTP-Rho binding	MF	12	1	0.224793589	3409.5	1
GO:0048820	hair follicle maturation	BP	12	1	0.224793589	3681	1
GO:0060914	heart formation	BP	12	0	1	3959	1
GO:0071425	hematopoietic stem cell proliferation	BP	12	1	0.224793589	5200	1
GO:0007157	heterophilic cell-cell adhesion via plasma membrane cell adhesion molecules	BP	12	1	0.224793589	5054	1
GO:0036124	histone H3-K9 trimethylation	BP	12	0	1	5698.5	1
GO:0043981	histone H4-K5 acetylation	BP	12	0	1	5536	1
GO:0043982	histone H4-K8 acetylation	BP	12	0	1	5536	1
GO:0005675	holo TFIIH complex	CC	12	0	1	3741.5	1
GO:0032309	icosanoid secretion	BP	12	1	0.224793589	2698.5	1
GO:0071715	icosanoid transport	BP	12	1	0.224793589	2884	1
GO:0060384	innervation	BP	12	1	0.224793589	6360	1
GO:0051766	inositol trisphosphate kinase activity	MF	12	0	1	4629	1
GO:0031307	integral component of mitochondrial outer membrane	CC	12	0	1	3540	1
GO:0032633	interleukin-4 production	BP	12	0	1	2887.5	1
GO:0072604	interleukin-6 secretion	BP	12	0	1	3300	1
GO:0035255	ionotropic glutamate receptor binding	MF	12	0	1	5844	1
GO:0008328	ionotropic glutamate receptor complex	CC	12	0	1	5339	1
GO:0002192	IRES-dependent translational initiation	BP	12	0	1	3118.5	1
GO:0006089	lactate metabolic process	BP	12	1	0.224793589	2894	1
GO:0072673	lamellipodium morphogenesis	BP	12	0	1	4339	1
GO:0045324	late endosome to vacuole transport	BP	12	0	1	3180	1
GO:0000800	lateral element	CC	12	1	0.224793589	4831	1
GO:0048368	lateral mesoderm development	BP	12	1	0.224793589	3322	1
GO:0002089	lens morphogenesis in camera-type eye	BP	12	0	1	5099	1
GO:1990777	lipoprotein particle	CC	12	1	0.224793589	2172	1
GO:0072576	liver morphogenesis	BP	12	0	1	4565.5	1
GO:0060292	long term synaptic depression	BP	12	0	1	6494.5	1
GO:0042116	macrophage activation	BP	12	1	0.224793589	3346	1
GO:0030225	macrophage differentiation	BP	12	0	1	3897	1
GO:0004708	MAP kinase kinase activity	MF	12	0	1	4213	1
GO:0002335	mature B cell differentiation	BP	12	1	0.224793589	3869	1
GO:0032402	melanosome transport	BP	12	0	1	3391	1
GO:0071709	membrane assembly	BP	12	1	0.224793589	4586	1
GO:0035371	microtubule plus-end	CC	12	0	1	6849	1
GO:0051787	misfolded protein binding	MF	12	0	1	3833.5	1
GO:0006120	mitochondrial electron transport	NADH to ubiquinone	BP	12	0	1	1990	1
GO:0007076	mitotic chromosome condensation	BP	12	0	1	4183	1
GO:0044788	modulation by host of viral process	BP	12	0	1	3335	1
GO:0016556	mRNA modification	BP	12	0	1	4798	1
GO:0005771	multivesicular body	CC	12	0	1	2724	1
GO:0046716	muscle cell cellular homeostasis	BP	12	0	1	3927.5	1
GO:0032288	myelin assembly	BP	12	0	1	4536	1
GO:0007520	myoblast fusion	BP	12	0	1	2954.5	1
GO:0070402	NADPH binding	MF	12	0	1	3613.5	1
GO:0090344	negative regulation of cell aging	BP	12	0	1	4964	1
GO:0010596	negative regulation of endothelial cell migration	BP	12	0	1	3505.5	1
GO:0001937	negative regulation of endothelial cell proliferation	BP	12	0	1	3351	1
GO:0010561	negative regulation of glycoprotein biosynthetic process	BP	12	0	1	2491	1
GO:0045824	negative regulation of innate immune response	BP	12	0	1	2997.5	1
GO:0042347	negative regulation of NF-kappaB import into nucleus	BP	12	1	0.224793589	2875.5	1
GO:1903306	negative regulation of regulated secretory pathway	BP	12	0	1	4867	1
GO:0014912	negative regulation of smooth muscle cell migration	BP	12	1	0.224793589	4887	1
GO:0045947	negative regulation of translational initiation	BP	12	0	1	4365	1
GO:0046597	negative regulation of viral entry into host cell	BP	12	0	1	2919.5	1
GO:0098878	neurotransmitter receptor complex	CC	12	0	1	5339	1
GO:0030903	notochord development	BP	12	0	1	4674	1
GO:0000176	nuclear exosome (RNase complex)	CC	12	0	1	3594	1
GO:0005652	nuclear lamina	CC	12	0	1	3826	1
GO:0046112	nucleobase biosynthetic process	BP	12	0	1	3484	1
GO:0019206	nucleoside kinase activity	MF	12	0	1	3731.5	1
GO:0009226	nucleotide-sugar biosynthetic process	BP	12	0	1	4041	1
GO:0043177	organic acid binding	MF	12	0	1	3233	1
GO:0006098	pentose-phosphate shunt	BP	12	0	1	3588	1
GO:0018027	peptidyl-lysine dimethylation	BP	12	0	1	6035	1
GO:0035335	peptidyl-tyrosine dephosphorylation	BP	12	0	1	4682	1
GO:0006911	phagocytosis	engulfment	BP	12	0	1	4496	1
GO:0001786	phosphatidylserine binding	MF	12	1	0.224793589	4600.5	1
GO:0008443	phosphofructokinase activity	MF	12	0	1	4752	1
GO:0051904	pigment granule transport	BP	12	0	1	3595	1
GO:0034358	plasma lipoprotein particle	CC	12	1	0.224793589	2172	1
GO:0034381	plasma lipoprotein particle clearance	BP	12	0	1	3482.5	1
GO:0008143	poly(A) binding	MF	12	0	1	4024.5	1
GO:0006595	polyamine metabolic process	BP	12	0	1	2666	1
GO:0046174	polyol catabolic process	BP	12	0	1	4454	1
GO:0008266	poly(U) RNA binding	MF	12	0	1	4124	1
GO:0050918	positive chemotaxis	BP	12	1	0.224793589	4413	1
GO:0030890	positive regulation of B cell proliferation	BP	12	0	1	3932	1
GO:0070169	positive regulation of biomineral tissue development	BP	12	0	1	4106.5	1
GO:0030501	positive regulation of bone mineralization	BP	12	0	1	4106.5	1
GO:0055023	positive regulation of cardiac muscle tissue growth	BP	12	0	1	4675	1
GO:2001259	positive regulation of cation channel activity	BP	12	0	1	4182	1
GO:1902751	positive regulation of cell cycle G2/M phase transition	BP	12	0	1	4183	1
GO:0001961	positive regulation of cytokine-mediated signaling pathway	BP	12	0	1	4920	1
GO:0045911	positive regulation of DNA recombination	BP	12	1	0.224793589	3983.5	1
GO:1904037	positive regulation of epithelial cell apoptotic process	BP	12	0	1	3406	1
GO:1903543	positive regulation of exosomal secretion	BP	12	0	1	2991	1
GO:0051894	positive regulation of focal adhesion assembly	BP	12	0	1	4906.5	1
GO:2000637	positive regulation of gene silencing by miRNA	BP	12	0	1	6553	1
GO:0045722	positive regulation of gluconeogenesis	BP	12	0	1	4828	1
GO:0060421	positive regulation of heart growth	BP	12	0	1	5246	1
GO:0031065	positive regulation of histone deacetylation	BP	12	0	1	4476	1
GO:0051571	positive regulation of histone H3-K4 methylation	BP	12	0	1	5731	1
GO:0032757	positive regulation of interleukin-8 production	BP	12	1	0.224793589	3532	1
GO:0090184	positive regulation of kidney development	BP	12	0	1	4171	1
GO:0010592	positive regulation of lamellipodium assembly	BP	12	0	1	3857	1
GO:1905332	positive regulation of morphogenesis of an epithelium	BP	12	0	1	4197.5	1
GO:0002052	positive regulation of neuroblast proliferation	BP	12	0	1	3804	1
GO:1902895	positive regulation of pri-miRNA transcription from RNA polymerase II promoter	BP	12	0	1	4093	1
GO:0043243	positive regulation of protein complex disassembly	BP	12	0	1	3885	1
GO:0046827	positive regulation of protein export from nucleus	BP	12	0	1	5896	1
GO:0002092	positive regulation of receptor internalization	BP	12	0	1	4293	1
GO:1902188	positive regulation of viral release from host cell	BP	12	1	0.224793589	2759.5	1
GO:0005267	potassium channel activity	MF	12	0	1	4054	1
GO:0015459	potassium channel regulator activity	MF	12	0	1	3677	1
GO:0008540	proteasome regulatory particle	base subcomplex	CC	12	0	1	2707.5	1
GO:0006517	protein deglycosylation	BP	12	0	1	5229	1
GO:0034237	protein kinase A regulatory subunit binding	MF	12	0	1	4740	1
GO:0004697	protein kinase C activity	MF	12	0	1	5568.5	1
GO:0071168	protein localization to chromatin	BP	12	0	1	4167	1
GO:0051723	protein methylesterase activity	MF	12	1	0.224793589	2859	1
GO:0045116	protein neddylation	BP	12	0	1	4988	1
GO:0008157	protein phosphatase 1 binding	MF	12	0	1	4203	1
GO:0000159	protein phosphatase type 2A complex	CC	12	0	1	4633.5	1
GO:0042026	protein refolding	BP	12	0	1	2740.5	1
GO:0046961	proton-transporting ATPase activity	rotational mechanism	MF	12	0	1	3135	1
GO:0009982	pseudouridine synthase activity	MF	12	1	0.224793589	2972	1
GO:0006152	purine nucleoside catabolic process	BP	12	1	0.224793589	3035	1
GO:0046130	purine ribonucleoside catabolic process	BP	12	1	0.224793589	3035	1
GO:0006206	pyrimidine nucleobase metabolic process	BP	12	0	1	5046.5	1
GO:0046134	pyrimidine nucleoside biosynthetic process	BP	12	0	1	3033.5	1
GO:0009218	pyrimidine ribonucleotide metabolic process	BP	12	0	1	3218	1
GO:1902991	regulation of amyloid precursor protein catabolic process	BP	12	0	1	3811.5	1
GO:0043370	regulation of CD4-positive	alpha-beta T cell differentiation	BP	12	1	0.224793589	3040	1
GO:0045540	regulation of cholesterol biosynthetic process	BP	12	1	0.224793589	4043.5	1
GO:0010874	regulation of cholesterol efflux	BP	12	0	1	3710	1
GO:1900101	regulation of endoplasmic reticulum unfolded protein response	BP	12	0	1	3806	1
GO:0007176	regulation of epidermal growth factor-activated receptor activity	BP	12	1	0.224793589	4362	1
GO:1905276	regulation of epithelial tube formation	BP	12	0	1	4383	1
GO:0060628	regulation of ER to Golgi vesicle-mediated transport	BP	12	0	1	3093	1
GO:2000114	regulation of establishment of cell polarity	BP	12	0	1	5934	1
GO:1903541	regulation of exosomal secretion	BP	12	0	1	2991	1
GO:0010962	regulation of glucan biosynthetic process	BP	12	0	1	5723	1
GO:0005979	regulation of glycogen biosynthetic process	BP	12	0	1	5723	1
GO:0032663	regulation of interleukin-2 production	BP	12	0	1	3293.5	1
GO:0050999	regulation of nitric-oxide synthase activity	BP	12	0	1	3982	1
GO:0043551	regulation of phosphatidylinositol 3-kinase activity	BP	12	0	1	5028	1
GO:1904814	regulation of protein localization to chromosome	telomeric region	BP	12	0	1	4161	1
GO:0045898	regulation of RNA polymerase II transcriptional preinitiation complex assembly	BP	12	0	1	3610.5	1
GO:0090169	regulation of spindle assembly	BP	12	0	1	3260	1
GO:0090224	regulation of spindle organization	BP	12	0	1	3260	1
GO:0051966	regulation of synaptic transmission	glutamatergic	BP	12	0	1	5785	1
GO:0001914	regulation of T cell mediated cytotoxicity	BP	12	0	1	2608	1
GO:0043558	regulation of translational initiation in response to stress	BP	12	0	1	4623.5	1
GO:0010803	regulation of tumor necrosis factor-mediated signaling pathway	BP	12	1	0.224793589	3793	1
GO:0042312	regulation of vasodilation	BP	12	0	1	3637	1
GO:0003016	respiratory system process	BP	12	1	0.224793589	5095.5	1
GO:0035455	response to interferon-alpha	BP	12	0	1	3267	1
GO:0002931	response to ischemia	BP	12	1	0.224793589	4045	1
GO:0000303	response to superoxide	BP	12	0	1	3507	1
GO:0000301	retrograde transport	vesicle recycling within Golgi	BP	12	1	0.224793589	4339	1
GO:0007622	rhythmic behavior	BP	12	0	1	3383	1
GO:0001054	RNA polymerase I activity	MF	12	0	1	2301	1
GO:0039703	RNA replication	BP	12	0	1	6348	1
GO:0071025	RNA surveillance	BP	12	0	1	2969	1
GO:0071428	rRNA-containing ribonucleoprotein complex export from nucleus	BP	12	0	1	2665	1
GO:0004867	serine-type endopeptidase inhibitor activity	MF	12	0	1	2060.5	1
GO:0060009	Sertoli cell development	BP	12	1	0.224793589	4135	1
GO:0016580	Sin3 complex	CC	12	0	1	4474	1
GO:0048741	skeletal muscle fiber development	BP	12	0	1	3323	1
GO:0007184	SMAD protein import into nucleus	BP	12	0	1	4022	1
GO:0015370	solute:sodium symporter activity	MF	12	1	0.224793589	4152	1
GO:0035036	sperm-egg recognition	BP	12	0	1	2642	1
GO:0006929	substrate-dependent cell migration	BP	12	0	1	5131	1
GO:0019789	SUMO transferase activity	MF	12	0	1	4000	1
GO:0030672	synaptic vesicle membrane	CC	12	0	1	4712	1
GO:0070193	synaptonemal complex organization	BP	12	0	1	3018	1
GO:0048156	tau protein binding	MF	12	0	1	4036	1
GO:0022030	telencephalon glial cell migration	BP	12	0	1	7265	1
GO:0000722	telomere maintenance via recombination	BP	12	0	1	5489	1
GO:0030878	thyroid gland development	BP	12	0	1	4142	1
GO:0033276	transcription factor TFTC complex	CC	12	0	1	3960.5	1
GO:0042790	transcription of nuclear large rRNA transcript from RNA polymerase I promoter	BP	12	0	1	5609	1
GO:0019226	transmission of nerve impulse	BP	12	0	1	4445.5	1
GO:0003309	type B pancreatic cell differentiation	BP	12	0	1	3166	1
GO:0044342	type B pancreatic cell proliferation	BP	12	0	1	3130	1
GO:0043162	ubiquitin-dependent protein catabolic process via the multivesicular body sorting pathway	BP	12	0	1	3238	1
GO:0070569	uridylyltransferase activity	MF	12	0	1	4041	1
GO:0033151	V(D)J recombination	BP	12	0	1	6608	1
GO:0039702	viral budding via host ESCRT complex	BP	12	1	0.224793589	2599.5	1
GO:0039694	viral RNA genome replication	BP	12	0	1	6348	1
GO:0006805	xenobiotic metabolic process	BP	12	0	1	2245.5	1
GO:0042588	zymogen granule	CC	12	0	1	3394	1
GO:0018749	(3	5-dichlorophenylurea)acetate amidohydrolase activity	MF	13	0	1	2632	1
GO:0043138	3'-5' DNA helicase activity	MF	13	0	1	4097	1
GO:0034571	4'-(2-hydroxyisopropyl)phenylurea amidohydrolase activity	MF	13	0	1	2632	1
GO:0005671	Ada2/Gcn5/Ada3 transcription activator complex	CC	13	0	1	3538	1
GO:0090599	alpha-glucosidase activity	MF	13	0	1	5391	1
GO:0048490	anterograde synaptic vesicle transport	BP	13	0	1	2739	1
GO:0019884	antigen processing and presentation of exogenous antigen	BP	13	0	1	2570	1
GO:1902742	apoptotic process involved in development	BP	13	0	1	4234	1
GO:0005086	ARF guanyl-nucleotide exchange factor activity	MF	13	1	0.241081287	7598	1
GO:0001671	ATPase activator activity	MF	13	0	1	3404.5	1
GO:0097720	calcineurin-mediated signaling	BP	13	0	1	5543.5	1
GO:0033173	calcineurin-NFAT signaling cascade	BP	13	0	1	5543.5	1
GO:0086001	cardiac muscle cell action potential	BP	13	0	1	5913.5	1
GO:0021515	cell differentiation in spinal cord	BP	13	1	0.241081287	3138	1
GO:0044275	cellular carbohydrate catabolic process	BP	13	0	1	3242.5	1
GO:0071277	cellular response to calcium ion	BP	13	0	1	5145.5	1
GO:0071346	cellular response to interferon-gamma	BP	13	0	1	2723	1
GO:0031670	cellular response to nutrient	BP	13	0	1	2972.5	1
GO:0052790	chitooligosaccharide deacetylase activity	MF	13	0	1	2632	1
GO:0005254	chloride channel activity	MF	13	1	0.241081287	4179	1
GO:0034882	cis-aconitamide amidase activity	MF	13	0	1	2632	1
GO:0045334	clathrin-coated endocytic vesicle	CC	13	0	1	5279	1
GO:0000940	condensed chromosome outer kinetochore	CC	13	0	1	4217	1
GO:0031958	corticosteroid receptor signaling pathway	BP	13	0	1	5631	1
GO:0097602	cullin family protein binding	MF	13	1	0.241081287	3218	1
GO:0004112	cyclic-nucleotide phosphodiesterase activity	MF	13	1	0.241081287	5208	1
GO:0000177	cytoplasmic exosome (RNase complex)	CC	13	0	1	3457	1
GO:0052773	diacetylchitobiose deacetylase activity	MF	13	0	1	2632	1
GO:0034573	didemethylisoproturon amidohydrolase activity	MF	13	0	1	2632	1
GO:0080111	DNA demethylation	BP	13	0	1	3978	1
GO:0005736	DNA-directed RNA polymerase I complex	CC	13	0	1	2324	1
GO:0019104	DNA N-glycosylase activity	MF	13	0	1	2612	1
GO:0006353	DNA-templated transcription	termination	BP	13	0	1	3772.5	1
GO:0007549	dosage compensation	BP	13	0	1	4860	1
GO:0070888	E-box binding	MF	13	0	1	2729	1
GO:0071696	ectodermal placode development	BP	13	0	1	5682	1
GO:0060788	ectodermal placode formation	BP	13	0	1	5390.5	1
GO:0071697	ectodermal placode morphogenesis	BP	13	0	1	5390.5	1
GO:0090505	epiboly involved in wound healing	BP	13	1	0.241081287	3503	1
GO:0005154	epidermal growth factor receptor binding	MF	13	1	0.241081287	4025	1
GO:0032401	establishment of melanosome localization	BP	13	0	1	3595	1
GO:0040023	establishment of nucleus localization	BP	13	0	1	5921	1
GO:0051905	establishment of pigment granule localization	BP	13	0	1	3799	1
GO:0070200	establishment of protein localization to telomere	BP	13	0	1	3773.5	1
GO:0042462	eye photoreceptor cell development	BP	13	1	0.241081287	3736	1
GO:0006775	fat-soluble vitamin metabolic process	BP	13	0	1	2031	1
GO:0000400	four-way junction DNA binding	MF	13	0	1	3984	1
GO:0015925	galactosidase activity	MF	13	0	1	4866	1
GO:0034885	gamma-N-formylaminovinylacetate hydrolase activity	MF	13	0	1	2632	1
GO:0042921	glucocorticoid receptor signaling pathway	BP	13	0	1	5631	1
GO:1901071	glucosamine-containing compound metabolic process	BP	13	0	1	2766	1
GO:0009084	glutamine family amino acid biosynthetic process	BP	13	0	1	4003.5	1
GO:0019682	glyceraldehyde-3-phosphate metabolic process	BP	13	0	1	3096.5	1
GO:0046503	glycerolipid catabolic process	BP	13	0	1	3555	1
GO:0051645	Golgi localization	BP	13	0	1	5500	1
GO:0030851	granulocyte differentiation	BP	13	0	1	3503	1
GO:0034113	heterotypic cell-cell adhesion	BP	13	0	1	4394	1
GO:0080182	histone H3-K4 trimethylation	BP	13	1	0.241081287	6028	1
GO:0070841	inclusion body assembly	BP	13	0	1	3513.5	1
GO:0043864	indoleacetamide hydrolase activity	MF	13	0	1	2632	1
GO:0032039	integrator complex	CC	13	0	1	6706	1
GO:0036297	interstrand cross-link repair	BP	13	0	1	4813	1
GO:0016864	intramolecular oxidoreductase activity	transposing S-S bonds	MF	13	0	1	3581.5	1
GO:0031306	intrinsic component of mitochondrial outer membrane	CC	13	0	1	3770	1
GO:0018748	iprodione amidohydrolase activity	MF	13	0	1	2632	1
GO:0034876	isonicotinic acid hydrazide hydrolase activity	MF	13	0	1	2632	1
GO:0008432	JUN kinase binding	MF	13	0	1	4644	1
GO:0051383	kinetochore organization	BP	13	0	1	5210	1
GO:0043236	laminin binding	MF	13	0	1	4081	1
GO:0015807	L-amino acid transport	BP	13	0	1	4103	1
GO:0031418	L-ascorbic acid binding	MF	13	1	0.241081287	3846	1
GO:0007616	long-term memory	BP	13	1	0.241081287	6318	1
GO:0030275	LRR domain binding	MF	13	0	1	3160	1
GO:0002320	lymphoid progenitor cell differentiation	BP	13	0	1	4998.5	1
GO:0070577	lysine-acetylated histone binding	MF	13	0	1	7336	1
GO:0001673	male germ cell nucleus	CC	13	0	1	2957	1
GO:0007618	mating	BP	13	0	1	3694	1
GO:0035855	megakaryocyte development	BP	13	0	1	4236	1
GO:0051307	meiotic chromosome separation	BP	13	0	1	5109.5	1
GO:0031907	microbody lumen	CC	13	0	1	2805	1
GO:0000266	mitochondrial fission	BP	13	0	1	4371.5	1
GO:0008053	mitochondrial fusion	BP	13	0	1	2963.5	1
GO:0000959	mitochondrial RNA metabolic process	BP	13	0	1	3434	1
GO:0030224	monocyte differentiation	BP	13	0	1	2953	1
GO:1903131	mononuclear cell differentiation	BP	13	0	1	2953	1
GO:0045292	mRNA cis splicing	via spliceosome	BP	13	0	1	4715	1
GO:0050891	multicellular organismal water homeostasis	BP	13	0	1	3245	1
GO:0043747	N2-acetyl-L-lysine deacetylase activity	MF	13	0	1	2632	1
GO:0043909	N-acetylcitrulline deacetylase activity	MF	13	0	1	2632	1
GO:0047419	N-acetylgalactosamine-6-phosphate deacetylase activity	MF	13	0	1	2632	1
GO:0006734	NADH metabolic process	BP	13	0	1	3191	1
GO:0034781	N-cyclohexylformamide amidohydrolase activity	MF	13	0	1	2632	1
GO:1903579	negative regulation of ATP metabolic process	BP	13	0	1	3658	1
GO:1901889	negative regulation of cell junction assembly	BP	13	0	1	5690	1
GO:2000104	negative regulation of DNA-dependent DNA replication	BP	13	0	1	5902	1
GO:0045992	negative regulation of embryonic development	BP	13	1	0.241081287	4379.5	1
GO:0045922	negative regulation of fatty acid metabolic process	BP	13	0	1	3088	1
GO:0060969	negative regulation of gene silencing	BP	13	0	1	5260	1
GO:1903019	negative regulation of glycoprotein metabolic process	BP	13	0	1	2432	1
GO:0070229	negative regulation of lymphocyte apoptotic process	BP	13	0	1	1922	1
GO:2000178	negative regulation of neural precursor cell proliferation	BP	13	0	1	3878	1
GO:0045978	negative regulation of nucleoside metabolic process	BP	13	0	1	3658	1
GO:1902176	negative regulation of oxidative stress-induced intrinsic apoptotic signaling pathway	BP	13	1	0.241081287	2771	1
GO:0032515	negative regulation of phosphoprotein phosphatase activity	BP	13	0	1	5135.5	1
GO:1903427	negative regulation of reactive oxygen species biosynthetic process	BP	13	0	1	3265	1
GO:0090201	negative regulation of release of cytochrome c from mitochondria	BP	13	1	0.241081287	2869	1
GO:0045879	negative regulation of smoothened signaling pathway	BP	13	0	1	5252	1
GO:0010664	negative regulation of striated muscle cell apoptotic process	BP	13	1	0.241081287	3796	1
GO:1904357	negative regulation of telomere maintenance via telomere lengthening	BP	13	0	1	4608	1
GO:0032897	negative regulation of viral transcription	BP	13	0	1	3230	1
GO:0042551	neuron maturation	BP	13	1	0.241081287	4759	1
GO:0034576	N-isopropylacetanilide amidohydrolase activity	MF	13	0	1	2632	1
GO:0038092	nodal signaling pathway	BP	13	1	0.241081287	2808	1
GO:0005112	Notch binding	MF	13	0	1	5027	1
GO:0000788	nuclear nucleosome	CC	13	1	0.241081287	488	1
GO:0000291	nuclear-transcribed mRNA catabolic process	exonucleolytic	BP	13	0	1	4333	1
GO:0017110	nucleoside-diphosphatase activity	MF	13	0	1	3746	1
GO:0000109	nucleotide-excision repair complex	CC	13	0	1	4859	1
GO:0019201	nucleotide kinase activity	MF	13	0	1	3404	1
GO:0043748	O-succinylbenzoate synthase activity	MF	13	0	1	2632	1
GO:0005782	peroxisomal matrix	CC	13	0	1	2805	1
GO:0070816	phosphorylation of RNA polymerase II C-terminal domain	BP	13	0	1	5196.5	1
GO:0001917	photoreceptor inner segment	CC	13	0	1	4705	1
GO:0021983	pituitary gland development	BP	13	1	0.241081287	3778	1
GO:0071800	podosome assembly	BP	13	0	1	5235	1
GO:0008187	poly-pyrimidine tract binding	MF	13	0	1	4221	1
GO:0046931	pore complex assembly	BP	13	0	1	5640	1
GO:1903393	positive regulation of adherens junction organization	BP	13	0	1	4922	1
GO:1903793	positive regulation of anion transport	BP	13	0	1	3444	1
GO:0042108	positive regulation of cytokine biosynthetic process	BP	13	0	1	3297	1
GO:0045684	positive regulation of epidermis development	BP	13	1	0.241081287	2912	1
GO:0033145	positive regulation of intracellular steroid hormone receptor signaling pathway	BP	13	1	0.241081287	5775	1
GO:2000108	positive regulation of leukocyte apoptotic process	BP	13	0	1	3406	1
GO:0010800	positive regulation of peptidyl-threonine phosphorylation	BP	13	0	1	5014	1
GO:0010518	positive regulation of phospholipase activity	BP	13	1	0.241081287	4821.5	1
GO:0060148	positive regulation of posttranscriptional gene silencing	BP	13	0	1	6280.5	1
GO:0060760	positive regulation of response to cytokine stimulus	BP	13	0	1	4894	1
GO:1902307	positive regulation of sodium ion transmembrane transport	BP	13	0	1	4085	1
GO:1904355	positive regulation of telomere capping	BP	13	0	1	4910.5	1
GO:0034105	positive regulation of tissue remodeling	BP	13	0	1	3728	1
GO:0060261	positive regulation of transcription initiation from RNA polymerase II promoter	BP	13	1	0.241081287	3645.5	1
GO:0045948	positive regulation of translational initiation	BP	13	0	1	4682	1
GO:0042531	positive regulation of tyrosine phosphorylation of STAT protein	BP	13	1	0.241081287	2428	1
GO:0004659	prenyltransferase activity	MF	13	0	1	2798	1
GO:0042734	presynaptic membrane	CC	13	1	0.241081287	6281	1
GO:1990841	promoter-specific chromatin binding	MF	13	0	1	5492	1
GO:0006693	prostaglandin metabolic process	BP	13	0	1	3203	1
GO:0006692	prostanoid metabolic process	BP	13	0	1	3203	1
GO:0003756	protein disulfide isomerase activity	MF	13	0	1	3581.5	1
GO:0043422	protein kinase B binding	MF	13	0	1	4947.5	1
GO:0035418	protein localization to synapse	BP	13	1	0.241081287	6620	1
GO:0008418	protein-N-terminal asparagine amidohydrolase activity	MF	13	0	1	2632	1
GO:0000974	Prp19 complex	CC	13	0	1	4273	1
GO:0042559	pteridine-containing compound biosynthetic process	BP	13	0	1	3673.5	1
GO:0051952	regulation of amine transport	BP	13	0	1	3146	1
GO:2000209	regulation of anoikis	BP	13	0	1	4226	1
GO:2000514	regulation of CD4-positive	alpha-beta T cell activation	BP	13	1	0.241081287	3119.5	1
GO:0010453	regulation of cell fate commitment	BP	13	1	0.241081287	3198	1
GO:0032330	regulation of chondrocyte differentiation	BP	13	0	1	4122	1
GO:0031279	regulation of cyclase activity	BP	13	0	1	3322	1
GO:2000001	regulation of DNA damage checkpoint	BP	13	0	1	3855	1
GO:0044060	regulation of endocrine process	BP	13	0	1	2942.5	1
GO:2000351	regulation of endothelial cell apoptotic process	BP	13	0	1	3416	1
GO:0046320	regulation of fatty acid oxidation	BP	13	0	1	3054	1
GO:0040036	regulation of fibroblast growth factor receptor signaling pathway	BP	13	1	0.241081287	4453	1
GO:2000826	regulation of heart morphogenesis	BP	13	0	1	4003.5	1
GO:0032350	regulation of hormone metabolic process	BP	13	0	1	4381	1
GO:1902253	regulation of intrinsic apoptotic signaling pathway by p53 class mediator	BP	13	0	1	3511.5	1
GO:0045191	regulation of isotype switching	BP	13	1	0.241081287	3855	1
GO:0002886	regulation of myeloid leukocyte mediated immunity	BP	13	0	1	3311	1
GO:0010939	regulation of necrotic cell death	BP	13	1	0.241081287	3444	1
GO:2000050	regulation of non-canonical Wnt signaling pathway	BP	13	0	1	5941.5	1
GO:1901016	regulation of potassium ion transmembrane transporter activity	BP	13	0	1	3704	1
GO:0070861	regulation of protein exit from endoplasmic reticulum	BP	13	0	1	3496.5	1
GO:0043496	regulation of protein homodimerization activity	BP	13	0	1	3967.5	1
GO:0090313	regulation of protein targeting to membrane	BP	13	0	1	4462.5	1
GO:0007063	regulation of sister chromatid cohesion	BP	13	0	1	5730	1
GO:1903670	regulation of sprouting angiogenesis	BP	13	0	1	4400.5	1
GO:0090322	regulation of superoxide metabolic process	BP	13	0	1	2775	1
GO:2000300	regulation of synaptic vesicle exocytosis	BP	13	0	1	5046	1
GO:1903432	regulation of TORC1 signaling	BP	13	0	1	4580	1
GO:0006359	regulation of transcription from RNA polymerase III promoter	BP	13	0	1	3936	1
GO:0030947	regulation of vascular endothelial growth factor receptor signaling pathway	BP	13	0	1	4447	1
GO:0000305	response to oxygen radical	BP	13	0	1	3590	1
GO:0010043	response to zinc ion	BP	13	0	1	3015	1
GO:0016075	rRNA catabolic process	BP	13	0	1	4027.5	1
GO:0070412	R-SMAD binding	MF	13	0	1	3458	1
GO:0035859	Seh1-associated complex	CC	13	0	1	3495.5	1
GO:0072395	signal transduction involved in cell cycle checkpoint	BP	13	0	1	4932.5	1
GO:0072422	signal transduction involved in DNA damage checkpoint	BP	13	0	1	4932.5	1
GO:0072401	signal transduction involved in DNA integrity checkpoint	BP	13	0	1	4932.5	1
GO:0043142	single-stranded DNA-dependent ATPase activity	MF	13	0	1	5011	1
GO:0043403	skeletal muscle tissue regeneration	BP	13	0	1	2883	1
GO:0017080	sodium channel regulator activity	MF	13	1	0.241081287	3709	1
GO:0030507	spectrin binding	MF	13	0	1	6369.5	1
GO:0021522	spinal cord motor neuron differentiation	BP	13	1	0.241081287	3306.5	1
GO:0031616	spindle pole centrosome	CC	13	0	1	3205	1
GO:0030914	STAGA complex	CC	13	0	1	4080	1
GO:0017056	structural constituent of nuclear pore	MF	13	0	1	4924	1
GO:0099514	synaptic vesicle cytoskeletal transport	BP	13	0	1	2739	1
GO:0048488	synaptic vesicle endocytosis	BP	13	0	1	5736	1
GO:0099517	synaptic vesicle transport along microtubule	BP	13	0	1	2739	1
GO:0045058	T cell selection	BP	13	0	1	4032	1
GO:0032588	trans-Golgi network membrane	CC	13	1	0.241081287	4683	1
GO:0003746	translation elongation factor activity	MF	13	0	1	3098	1
GO:0008759	UDP-3-O-[3-hydroxymyristoyl] N-acetylglucosamine deacetylase activity	MF	13	0	1	2632	1
GO:0051180	vitamin transport	BP	13	0	1	3080	1
GO:0017147	Wnt-protein binding	MF	13	1	0.241081287	4212	1
GO:0044319	wound healing	spreading of cells	BP	13	1	0.241081287	3503	1
GO:0005385	zinc ion transmembrane transporter activity	MF	13	0	1	3505.5	1
GO:0031638	zymogen activation	BP	13	1	0.241081287	2566.5	1
GO:0043139	5'-3' DNA helicase activity	MF	14	0	1	3794.5	1
GO:0008409	5'-3' exonuclease activity	MF	14	0	1	5440.5	1
GO:0043726	5-amino-6-(5-phosphoribitylamino)uracil phosphatase activity	MF	14	0	1	3433	1
GO:0003785	actin monomer binding	MF	14	0	1	2918.5	1
GO:0007257	activation of JUN kinase activity	BP	14	0	1	4929	1
GO:0015837	amine transport	BP	14	0	1	3255	1
GO:0003333	amino acid transmembrane transport	BP	14	1	0.25702858	3965	1
GO:0031100	animal organ regeneration	BP	14	0	1	3555	1
GO:0009925	basal plasma membrane	CC	14	0	1	5287	1
GO:0002209	behavioral defense response	BP	14	0	1	5439	1
GO:0001662	behavioral fear response	BP	14	0	1	5700	1
GO:0050873	brown fat cell differentiation	BP	14	0	1	3354	1
GO:0006584	catecholamine metabolic process	BP	14	0	1	3456	1
GO:0009712	catechol-containing compound metabolic process	BP	14	0	1	3456	1
GO:0030014	CCR4-NOT complex	CC	14	0	1	5821	1
GO:0022403	cell cycle phase	BP	14	0	1	3921	1
GO:0045123	cellular extravasation	BP	14	0	1	3735	1
GO:0097306	cellular response to alcohol	BP	14	0	1	4574	1
GO:0071364	cellular response to epidermal growth factor stimulus	BP	14	0	1	4860.5	1
GO:0071354	cellular response to interleukin-6	BP	14	0	1	4227	1
GO:0071357	cellular response to type I interferon	BP	14	0	1	3716	1
GO:0035924	cellular response to vascular endothelial growth factor stimulus	BP	14	0	1	4619	1
GO:0006882	cellular zinc ion homeostasis	BP	14	0	1	3818.5	1
GO:0010369	chromocenter	CC	14	0	1	5045	1
GO:0030125	clathrin vesicle coat	CC	14	0	1	5613	1
GO:0006613	cotranslational protein targeting to membrane	BP	14	0	1	3630	1
GO:0004896	cytokine receptor activity	MF	14	0	1	3326.5	1
GO:0009200	deoxyribonucleoside triphosphate metabolic process	BP	14	0	1	2631	1
GO:0005662	DNA replication factor A complex	CC	14	0	1	5011	1
GO:0042755	eating behavior	BP	14	1	0.25702858	3224	1
GO:0048048	embryonic eye morphogenesis	BP	14	0	1	4933	1
GO:0060986	endocrine hormone secretion	BP	14	0	1	2942.5	1
GO:0035883	enteroendocrine cell differentiation	BP	14	0	1	3138	1
GO:0090504	epiboly	BP	14	1	0.25702858	3884	1
GO:0060441	epithelial tube branching involved in lung morphogenesis	BP	14	0	1	4340	1
GO:0005504	fatty acid binding	MF	14	0	1	2652	1
GO:0042596	fear response	BP	14	0	1	4441	1
GO:0051156	glucose 6-phosphate metabolic process	BP	14	0	1	3096.5	1
GO:0048313	Golgi inheritance	BP	14	0	1	3897.5	1
GO:0061384	heart trabecula morphogenesis	BP	14	1	0.25702858	4490	1
GO:0030201	heparan sulfate proteoglycan metabolic process	BP	14	0	1	5350.5	1
GO:0070828	heterochromatin organization	BP	14	0	1	7260	1
GO:0019320	hexose catabolic process	BP	14	0	1	2473.5	1
GO:0043486	histone exchange	BP	14	0	1	3020.5	1
GO:0043968	histone H2A acetylation	BP	14	0	1	3886	1
GO:0035173	histone kinase activity	MF	14	0	1	4406	1
GO:0008334	histone mRNA metabolic process	BP	14	0	1	4937	1
GO:0036442	hydrogen-exporting ATPase activity	MF	14	0	1	2510	1
GO:1990003	IDP phosphatase activity	MF	14	0	1	3433	1
GO:0098657	import into cell	BP	14	1	0.25702858	4568	1
GO:0002437	inflammatory response to antigenic stimulus	BP	14	0	1	2640.5	1
GO:0001833	inner cell mass cell proliferation	BP	14	0	1	6070	1
GO:0031011	Ino80 complex	CC	14	0	1	2865	1
GO:0052825	inositol-1	3	4	5	6-pentakisphosphate 1-phosphatase activity	MF	14	0	1	3433	1
GO:0052831	inositol-1	3	4	6-tetrakisphosphate 1-phosphatase activity	MF	14	0	1	3433	1
GO:0052830	inositol-1	3	4	6-tetrakisphosphate 6-phosphatase activity	MF	14	0	1	3433	1
GO:0052829	inositol-1	3	4-trisphosphate 1-phosphatase activity	MF	14	0	1	3433	1
GO:0017161	inositol-1	3	4-trisphosphate 4-phosphatase activity	MF	14	0	1	3433	1
GO:0052828	inositol-3	4-bisphosphate 4-phosphatase activity	MF	14	0	1	3433	1
GO:0048016	inositol phosphate-mediated signaling	BP	14	0	1	4113	1
GO:0031305	integral component of mitochondrial inner membrane	CC	14	0	1	2807.5	1
GO:0031304	intrinsic component of mitochondrial inner membrane	CC	14	0	1	2905	1
GO:0099516	ion antiporter activity	MF	14	0	1	4562	1
GO:0008299	isoprenoid biosynthetic process	BP	14	0	1	3233	1
GO:0070530	K63-linked polyubiquitin binding	MF	14	1	0.25702858	5338	1
GO:0060716	labyrinthine layer blood vessel development	BP	14	0	1	2988	1
GO:0004707	MAP kinase activity	MF	14	0	1	4476	1
GO:0030318	melanocyte differentiation	BP	14	0	1	4735	1
GO:0010586	miRNA metabolic process	BP	14	0	1	5402	1
GO:0032543	mitochondrial translation	BP	14	0	1	3149	1
GO:0031434	mitogen-activated protein kinase kinase binding	MF	14	0	1	6845	1
GO:0031571	mitotic G1 DNA damage checkpoint	BP	14	0	1	4932.5	1
GO:0005847	mRNA cleavage and polyadenylation specificity factor complex	CC	14	0	1	4066.5	1
GO:0061157	mRNA destabilization	BP	14	0	1	5628.5	1
GO:0014904	myotube cell development	BP	14	0	1	4020.5	1
GO:0017136	NAD-dependent histone deacetylase activity	MF	14	1	0.25702858	4656.5	1
GO:0034979	NAD-dependent protein deacetylase activity	MF	14	1	0.25702858	4474	1
GO:0019178	NADP phosphatase activity	MF	14	0	1	3433	1
GO:0001779	natural killer cell differentiation	BP	14	0	1	4471	1
GO:0050869	negative regulation of B cell activation	BP	14	0	1	3740.5	1
GO:0050710	negative regulation of cytokine secretion	BP	14	0	1	3667	1
GO:1902236	negative regulation of endoplasmic reticulum stress-induced intrinsic apoptotic signaling pathway	BP	14	0	1	3517.5	1
GO:0045920	negative regulation of exocytosis	BP	14	0	1	4738	1
GO:0045744	negative regulation of G-protein coupled receptor protein signaling pathway	BP	14	0	1	3482	1
GO:0002704	negative regulation of leukocyte mediated immunity	BP	14	1	0.25702858	3533	1
GO:0002832	negative regulation of response to biotic stimulus	BP	14	0	1	3494	1
GO:0061045	negative regulation of wound healing	BP	14	0	1	3191	1
GO:0032589	neuron projection membrane	CC	14	0	1	6196	1
GO:0015175	neutral amino acid transmembrane transporter activity	MF	14	1	0.25702858	4088.5	1
GO:0006474	N-terminal protein amino acid acetylation	BP	14	0	1	4795	1
GO:0019908	nuclear cyclin-dependent protein kinase holoenzyme complex	CC	14	0	1	4390.5	1
GO:0006999	nuclear pore organization	BP	14	0	1	4924	1
GO:0000289	nuclear-transcribed mRNA poly(A) tail shortening	BP	14	0	1	5534	1
GO:0033865	nucleoside bisphosphate metabolic process	BP	14	0	1	3635	1
GO:0001556	oocyte maturation	BP	14	0	1	3555	1
GO:0048308	organelle inheritance	BP	14	0	1	3999	1
GO:0008514	organic anion transmembrane transporter activity	MF	14	0	1	4144	1
GO:0052890	oxidoreductase activity	acting on the CH-CH group of donors	with a flavin as acceptor	MF	14	0	1	4143	1
GO:0016646	oxidoreductase activity	acting on the CH-NH group of donors	NAD or NADP as acceptor	MF	14	0	1	3817	1
GO:0043171	peptide catabolic process	BP	14	1	0.25702858	4499	1
GO:0042975	peroxisome proliferator activated receptor binding	MF	14	0	1	5831	1
GO:0052867	phosphatidylinositol-1	4	5-trisphosphate 5-phosphatase activity	MF	14	0	1	3433	1
GO:0043813	phosphatidylinositol-3	5-bisphosphate 5-phosphatase activity	MF	14	0	1	3433	1
GO:0005942	phosphatidylinositol 3-kinase complex	CC	14	0	1	6522.5	1
GO:0008969	phosphohistidine phosphatase activity	MF	14	0	1	3433	1
GO:0071827	plasma lipoprotein particle organization	BP	14	1	0.25702858	2892.5	1
GO:1903580	positive regulation of ATP metabolic process	BP	14	0	1	3002	1
GO:0090280	positive regulation of calcium ion import	BP	14	1	0.25702858	3307	1
GO:0050850	positive regulation of calcium-mediated signaling	BP	14	0	1	4255	1
GO:0010613	positive regulation of cardiac muscle hypertrophy	BP	14	1	0.25702858	5296.5	1
GO:1901890	positive regulation of cell junction assembly	BP	14	0	1	4496	1
GO:1903846	positive regulation of cellular response to transforming growth factor beta stimulus	BP	14	0	1	5003	1
GO:0032722	positive regulation of chemokine production	BP	14	0	1	3229	1
GO:0045724	positive regulation of cilium assembly	BP	14	1	0.25702858	4778	1
GO:0030804	positive regulation of cyclic nucleotide biosynthetic process	BP	14	0	1	2981.5	1
GO:0002639	positive regulation of immunoglobulin production	BP	14	1	0.25702858	2677	1
GO:0035774	positive regulation of insulin secretion involved in cellular response to glucose stimulus	BP	14	0	1	4120	1
GO:0002053	positive regulation of mesenchymal cell proliferation	BP	14	1	0.25702858	4904	1
GO:0048026	positive regulation of mRNA splicing	via spliceosome	BP	14	0	1	3336	1
GO:0014742	positive regulation of muscle hypertrophy	BP	14	1	0.25702858	5296.5	1
GO:1900153	positive regulation of nuclear-transcribed mRNA catabolic process	deadenylation-dependent decay	BP	14	0	1	3728.5	1
GO:0045979	positive regulation of nucleoside metabolic process	BP	14	0	1	3002	1
GO:1903727	positive regulation of phospholipid metabolic process	BP	14	0	1	4604	1
GO:0031954	positive regulation of protein autophosphorylation	BP	14	0	1	4332	1
GO:1904874	positive regulation of telomerase RNA localization to Cajal body	BP	14	0	1	3039	1
GO:0045943	positive regulation of transcription from RNA polymerase I promoter	BP	14	0	1	6475	1
GO:0030511	positive regulation of transforming growth factor beta receptor signaling pathway	BP	14	0	1	5003	1
GO:0043248	proteasome assembly	BP	14	0	1	3468.5	1
GO:0032994	protein-lipid complex	CC	14	1	0.25702858	2451	1
GO:0061462	protein localization to lysosome	BP	14	0	1	4020	1
GO:0034032	purine nucleoside bisphosphate metabolic process	BP	14	0	1	3635	1
GO:0046131	pyrimidine ribonucleoside metabolic process	BP	14	0	1	2478.5	1
GO:0098900	regulation of action potential	BP	14	0	1	6140.5	1
GO:0002673	regulation of acute inflammatory response	BP	14	1	0.25702858	2805	1
GO:2000725	regulation of cardiac muscle cell differentiation	BP	14	0	1	4148	1
GO:0060043	regulation of cardiac muscle cell proliferation	BP	14	0	1	4482	1
GO:0035412	regulation of catenin import into nucleus	BP	14	0	1	4655.5	1
GO:0046599	regulation of centriole replication	BP	14	0	1	4889.5	1
GO:0002718	regulation of cytokine production involved in immune response	BP	14	0	1	3633	1
GO:0045601	regulation of endothelial cell differentiation	BP	14	0	1	4085	1
GO:2000269	regulation of fibroblast apoptotic process	BP	14	0	1	4777.5	1
GO:0006349	regulation of gene expression by genetic imprinting	BP	14	0	1	5360.5	1
GO:0032651	regulation of interleukin-1 beta production	BP	14	0	1	3755	1
GO:0010837	regulation of keratinocyte proliferation	BP	14	0	1	3875.5	1
GO:0051339	regulation of lyase activity	BP	14	0	1	3146	1
GO:0033599	regulation of mammary gland epithelial cell proliferation	BP	14	0	1	3718	1
GO:0032814	regulation of natural killer cell activation	BP	14	0	1	3188	1
GO:1900151	regulation of nuclear-transcribed mRNA catabolic process	deadenylation-dependent decay	BP	14	0	1	3728.5	1
GO:1901379	regulation of potassium ion transmembrane transport	BP	14	0	1	4113	1
GO:0090231	regulation of spindle checkpoint	BP	14	0	1	3244	1
GO:1904872	regulation of telomerase RNA localization to Cajal body	BP	14	0	1	3039	1
GO:0043555	regulation of translation in response to stress	BP	14	0	1	4623.5	1
GO:0042516	regulation of tyrosine phosphorylation of Stat3 protein	BP	14	1	0.25702858	3034	1
GO:0046596	regulation of viral entry into host cell	BP	14	0	1	3158	1
GO:0046685	response to arsenic-containing substance	BP	14	0	1	3532	1
GO:0048384	retinoic acid receptor signaling pathway	BP	14	0	1	4466.5	1
GO:0046965	retinoid X receptor binding	MF	14	0	1	4631	1
GO:0033875	ribonucleoside bisphosphate metabolic process	BP	14	0	1	3635	1
GO:0007431	salivary gland development	BP	14	0	1	5257.5	1
GO:0007606	sensory perception of chemical stimulus	BP	14	1	0.25702858	964	1
GO:0034719	SMN-Sm protein complex	CC	14	0	1	2487	1
GO:0030149	sphingolipid catabolic process	BP	14	0	1	2927.5	1
GO:0032420	stereocilium	CC	14	0	1	6334.5	1
GO:0000096	sulfur amino acid metabolic process	BP	14	0	1	3683.5	1
GO:0070034	telomerase RNA binding	MF	14	0	1	3426	1
GO:0006721	terpenoid metabolic process	BP	14	0	1	2619	1
GO:0046653	tetrahydrofolate metabolic process	BP	14	0	1	4499	1
GO:0042246	tissue regeneration	BP	14	0	1	2987	1
GO:0038202	TORC1 signaling	BP	14	0	1	5299	1
GO:0038201	TOR complex	CC	14	1	0.25702858	4129	1
GO:0001205	transcriptional activator activity	RNA polymerase II distal enhancer sequence-specific binding	MF	14	1	0.25702858	4039	1
GO:0030371	translation repressor activity	MF	14	0	1	5808	1
GO:0060337	type I interferon signaling pathway	BP	14	0	1	3903	1
GO:0071004	U2-type prespliceosome	CC	14	0	1	4401	1
GO:0005682	U5 snRNP	CC	14	0	1	3026	1
GO:0000038	very long-chain fatty acid metabolic process	BP	14	0	1	3463	1
GO:0022843	voltage-gated cation channel activity	MF	14	0	1	4496	1
GO:0030104	water homeostasis	BP	14	0	1	2991	1
GO:0055069	zinc ion homeostasis	BP	14	0	1	3564	1
GO:0051693	actin filament capping	BP	15	0	1	3948	1
GO:0042805	actinin binding	MF	15	0	1	5570.5	1
GO:0003995	acyl-CoA dehydrogenase activity	MF	15	1	0.272642542	4267	1
GO:0046463	acylglycerol biosynthetic process	BP	15	0	1	3532.5	1
GO:0015991	ATP hydrolysis coupled proton transport	BP	15	1	0.272642542	3525.5	1
GO:0090662	ATP hydrolysis coupled transmembrane transport	BP	15	1	0.272642542	3525.5	1
GO:0000421	autophagosome membrane	CC	15	0	1	5935	1
GO:0003401	axis elongation	BP	15	0	1	4372	1
GO:0050853	B cell receptor signaling pathway	BP	15	1	0.272642542	3817	1
GO:0002190	cap-independent translational initiation	BP	15	0	1	4572	1
GO:0003230	cardiac atrium development	BP	15	1	0.272642542	4812	1
GO:0086003	cardiac muscle cell contraction	BP	15	1	0.272642542	5318.5	1
GO:0035411	catenin import into nucleus	BP	15	0	1	4655.5	1
GO:0000920	cell separation after cytokinesis	BP	15	0	1	2770	1
GO:0071353	cellular response to interleukin-4	BP	15	0	1	3122	1
GO:1990090	cellular response to nerve growth factor stimulus	BP	15	0	1	3552	1
GO:0071466	cellular response to xenobiotic stimulus	BP	15	0	1	2391	1
GO:0043028	cysteine-type endopeptidase regulator activity involved in apoptotic process	MF	15	1	0.272642542	4258	1
GO:0070069	cytochrome complex	CC	15	0	1	1203	1
GO:0005868	cytoplasmic dynein complex	CC	15	0	1	3643	1
GO:0051084	'de novo' posttranslational protein folding	BP	15	0	1	3603	1
GO:0006458	'de novo' protein folding	BP	15	0	1	3603	1
GO:0050982	detection of mechanical stimulus	BP	15	0	1	4780	1
GO:0050906	detection of stimulus involved in sensory perception	BP	15	0	1	1020	1
GO:0098754	detoxification	BP	15	0	1	3046.5	1
GO:0006308	DNA catabolic process	BP	15	0	1	3083	1
GO:0035510	DNA dealkylation	BP	15	0	1	3978	1
GO:0005665	DNA-directed RNA polymerase II	core complex	CC	15	0	1	1615	1
GO:0033202	DNA helicase complex	CC	15	0	1	2902	1
GO:0035162	embryonic hemopoiesis	BP	15	0	1	5179	1
GO:0035116	embryonic hindlimb morphogenesis	BP	15	1	0.272642542	4109	1
GO:0003197	endocardial cushion development	BP	15	1	0.272642542	4200	1
GO:0035987	endodermal cell differentiation	BP	15	0	1	3196	1
GO:0072577	endothelial cell apoptotic process	BP	15	0	1	3796	1
GO:0015988	energy coupled proton transmembrane transport	against electrochemical gradient	BP	15	1	0.272642542	3525.5	1
GO:0048730	epidermis morphogenesis	BP	15	0	1	3243	1
GO:0048821	erythrocyte development	BP	15	0	1	3583	1
GO:0035098	ESC/E(Z) complex	CC	15	0	1	5514.5	1
GO:0072663	establishment of protein localization to peroxisome	BP	15	0	1	4508	1
GO:1990182	exosomal secretion	BP	15	0	1	3766	1
GO:0005528	FK506 binding	MF	15	1	0.272642542	2423.5	1
GO:0044783	G1 DNA damage checkpoint	BP	15	0	1	5070	1
GO:0015926	glucosidase activity	MF	15	0	1	5339	1
GO:0006536	glutamate metabolic process	BP	15	1	0.272642542	3638	1
GO:0007215	glutamate receptor signaling pathway	BP	15	0	1	6286	1
GO:1905360	GTPase complex	CC	15	0	1	3515	1
GO:0030742	GTP-dependent protein binding	MF	15	0	1	3755.5	1
GO:0003179	heart valve morphogenesis	BP	15	0	1	4795	1
GO:0005834	heterotrimeric G-protein complex	CC	15	0	1	3515	1
GO:0016814	hydrolase activity	acting on carbon-nitrogen (but not peptide) bonds	in cyclic amidines	MF	15	0	1	3487	1
GO:0030351	inositol-1	3	4	5	6-pentakisphosphate 3-phosphatase activity	MF	15	0	1	3397	1
GO:0030352	inositol-1	4	5	6-tetrakisphosphate 6-phosphatase activity	MF	15	0	1	3397	1
GO:0030487	inositol-4	5-bisphosphate 5-phosphatase activity	MF	15	0	1	3634.5	1
GO:0052827	inositol pentakisphosphate phosphatase activity	MF	15	0	1	3397	1
GO:0048009	insulin-like growth factor receptor signaling pathway	BP	15	0	1	4701	1
GO:0032623	interleukin-2 production	BP	15	0	1	3297	1
GO:0016226	iron-sulfur cluster assembly	BP	15	0	1	3404.5	1
GO:0008579	JUN kinase phosphatase activity	MF	15	0	1	3397	1
GO:0042181	ketone biosynthetic process	BP	15	0	1	3261	1
GO:0060713	labyrinthine layer morphogenesis	BP	15	0	1	4413	1
GO:0007595	lactation	BP	15	0	1	4774	1
GO:0060972	left/right pattern formation	BP	15	0	1	5087	1
GO:0022834	ligand-gated channel activity	MF	15	0	1	4335.5	1
GO:0015276	ligand-gated ion channel activity	MF	15	0	1	4335.5	1
GO:0008933	lytic transglycosylase activity	MF	15	0	1	5722	1
GO:0005527	macrolide binding	MF	15	1	0.272642542	2423.5	1
GO:0002279	mast cell activation involved in immune response	BP	15	0	1	3796	1
GO:0043303	mast cell degranulation	BP	15	0	1	3796	1
GO:0002448	mast cell mediated immunity	BP	15	0	1	3729	1
GO:0032400	melanosome localization	BP	15	0	1	3799	1
GO:0046466	membrane lipid catabolic process	BP	15	0	1	2590	1
GO:0031163	metallo-sulfur cluster assembly	BP	15	0	1	3404.5	1
GO:0006346	methylation-dependent chromatin silencing	BP	15	0	1	4151.5	1
GO:0034453	microtubule anchoring	BP	15	0	1	6351	1
GO:1990542	mitochondrial transmembrane transport	BP	15	0	1	2684	1
GO:0044819	mitotic G1/S transition checkpoint	BP	15	0	1	4795	1
GO:0007095	mitotic G2 DNA damage checkpoint	BP	15	0	1	5774	1
GO:0098815	modulation of excitatory postsynaptic potential	BP	15	0	1	6051.5	1
GO:0004497	monooxygenase activity	MF	15	1	0.272642542	2271	1
GO:0009299	mRNA transcription	BP	15	0	1	4701.5	1
GO:0050879	multicellular organismal movement	BP	15	0	1	3600	1
GO:1902592	multi-organism membrane budding	BP	15	1	0.272642542	2522	1
GO:1902590	multi-organism organelle organization	BP	15	1	0.272642542	2522	1
GO:0050881	musculoskeletal movement	BP	15	0	1	3600	1
GO:0042267	natural killer cell mediated cytotoxicity	BP	15	0	1	2872	1
GO:0002228	natural killer cell mediated immunity	BP	15	0	1	2845	1
GO:0051926	negative regulation of calcium ion transport	BP	15	1	0.272642542	4024.5	1
GO:1904030	negative regulation of cyclin-dependent protein kinase activity	BP	15	0	1	3458	1
GO:0045736	negative regulation of cyclin-dependent protein serine/threonine kinase activity	BP	15	0	1	3458	1
GO:0001960	negative regulation of cytokine-mediated signaling pathway	BP	15	1	0.272642542	3893	1
GO:0042059	negative regulation of epidermal growth factor receptor signaling pathway	BP	15	1	0.272642542	4332	1
GO:1902230	negative regulation of intrinsic apoptotic signaling pathway in response to DNA damage	BP	15	0	1	3348	1
GO:2000107	negative regulation of leukocyte apoptotic process	BP	15	0	1	2388	1
GO:2000757	negative regulation of peptidyl-lysine acetylation	BP	15	0	1	3373.5	1
GO:0033137	negative regulation of peptidyl-serine phosphorylation	BP	15	0	1	4999.5	1
GO:1903077	negative regulation of protein localization to plasma membrane	BP	15	0	1	5310	1
GO:1903318	negative regulation of protein maturation	BP	15	1	0.272642542	2961	1
GO:0010955	negative regulation of protein processing	BP	15	1	0.272642542	2961	1
GO:0097150	neuronal stem cell population maintenance	BP	15	0	1	7806	1
GO:0046460	neutral lipid biosynthetic process	BP	15	0	1	3532.5	1
GO:0006491	N-glycan processing	BP	15	0	1	5722	1
GO:0038066	p38MAPK cascade	BP	15	0	1	4361	1
GO:0043574	peroxisomal transport	BP	15	0	1	4508	1
GO:0080025	phosphatidylinositol-3	5-bisphosphate binding	MF	15	0	1	6000	1
GO:0035004	phosphatidylinositol 3-kinase activity	MF	15	0	1	5969	1
GO:0070273	phosphatidylinositol-4-phosphate binding	MF	15	0	1	4908.5	1
GO:0043812	phosphatidylinositol-4-phosphate phosphatase activity	MF	15	0	1	3634.5	1
GO:0045494	photoreceptor cell maintenance	BP	15	0	1	6043.5	1
GO:0051875	pigment granule localization	BP	15	0	1	3839	1
GO:0010524	positive regulation of calcium ion transport into cytosol	BP	15	1	0.272642542	3917	1
GO:0040019	positive regulation of embryonic development	BP	15	0	1	4201	1
GO:0001912	positive regulation of leukocyte mediated cytotoxicity	BP	15	0	1	2821.5	1
GO:0040018	positive regulation of multicellular organism growth	BP	15	0	1	4188	1
GO:0045880	positive regulation of smoothened signaling pathway	BP	15	1	0.272642542	4164.5	1
GO:0050434	positive regulation of viral transcription	BP	15	0	1	6475	1
GO:0090303	positive regulation of wound healing	BP	15	0	1	3307	1
GO:0015035	protein disulfide oxidoreductase activity	MF	15	0	1	2228.5	1
GO:0071825	protein-lipid complex subunit organization	BP	15	1	0.272642542	2884	1
GO:0072662	protein localization to peroxisome	BP	15	0	1	4508	1
GO:0006625	protein targeting to peroxisome	BP	15	0	1	4508	1
GO:0033176	proton-transporting V-type ATPase complex	CC	15	0	1	2871	1
GO:1902930	regulation of alcohol biosynthetic process	BP	15	1	0.272642542	3904	1
GO:0060765	regulation of androgen receptor signaling pathway	BP	15	0	1	3768.5	1
GO:0034315	regulation of Arp2/3 complex-mediated actin nucleation	BP	15	0	1	4446	1
GO:0002712	regulation of B cell mediated immunity	BP	15	1	0.272642542	3092	1
GO:0045124	regulation of bone resorption	BP	15	1	0.272642542	3700.5	1
GO:1905207	regulation of cardiocyte differentiation	BP	15	0	1	4148	1
GO:0035561	regulation of chromatin binding	BP	15	0	1	5107	1
GO:0031935	regulation of chromatin silencing	BP	15	0	1	5358	1
GO:2000641	regulation of early endosome to late endosome transport	BP	15	0	1	4046.5	1
GO:0032878	regulation of establishment or maintenance of cell polarity	BP	15	0	1	5212.5	1
GO:0070873	regulation of glycogen metabolic process	BP	15	0	1	4206	1
GO:1901532	regulation of hematopoietic progenitor cell differentiation	BP	15	1	0.272642542	5388	1
GO:0051570	regulation of histone H3-K9 methylation	BP	15	0	1	5410	1
GO:0002889	regulation of immunoglobulin mediated immune response	BP	15	1	0.272642542	3092	1
GO:0032655	regulation of interleukin-12 production	BP	15	0	1	3276	1
GO:0045616	regulation of keratinocyte differentiation	BP	15	1	0.272642542	3582	1
GO:2000401	regulation of lymphocyte migration	BP	15	1	0.272642542	2314.5	1
GO:0032885	regulation of polysaccharide biosynthetic process	BP	15	0	1	5723	1
GO:2000008	regulation of protein localization to cell surface	BP	15	1	0.272642542	5088	1
GO:0032459	regulation of protein oligomerization	BP	15	0	1	3550	1
GO:0001919	regulation of receptor recycling	BP	15	1	0.272642542	4623	1
GO:0006940	regulation of smooth muscle contraction	BP	15	1	0.272642542	3801	1
GO:0032355	response to estradiol	BP	15	1	0.272642542	3188	1
GO:0070741	response to interleukin-6	BP	15	0	1	4092	1
GO:1990089	response to nerve growth factor	BP	15	0	1	3552	1
GO:0009268	response to pH	BP	15	0	1	3546.5	1
GO:0034340	response to type I interferon	BP	15	0	1	3571.5	1
GO:0042454	ribonucleoside catabolic process	BP	15	1	0.272642542	2805	1
GO:0050779	RNA destabilization	BP	15	0	1	4932.5	1
GO:0090670	RNA localization to Cajal body	BP	15	0	1	2990	1
GO:0004879	RNA polymerase II transcription factor activity	ligand-activated sequence-specific DNA binding	MF	15	0	1	4414	1
GO:0000154	rRNA modification	BP	15	0	1	3062	1
GO:0045214	sarcomere organization	BP	15	0	1	4302	1
GO:0060008	Sertoli cell differentiation	BP	15	1	0.272642542	4019.5	1
GO:0070822	Sin3-type complex	CC	15	0	1	4218	1
GO:0048103	somatic stem cell division	BP	15	0	1	5791	1
GO:0036465	synaptic vesicle recycling	BP	15	0	1	5539	1
GO:0001913	T cell mediated cytotoxicity	BP	15	0	1	2593.5	1
GO:0090672	telomerase RNA localization	BP	15	0	1	2990	1
GO:0090671	telomerase RNA localization to Cajal body	BP	15	0	1	2990	1
GO:0070242	thymocyte apoptotic process	BP	15	0	1	2997	1
GO:0098531	transcription factor activity	direct ligand regulated sequence-specific DNA binding	MF	15	0	1	4414	1
GO:0019432	triglyceride biosynthetic process	BP	15	0	1	3584	1
GO:0021517	ventral spinal cord development	BP	15	1	0.272642542	3691	1
GO:0046755	viral budding	BP	15	1	0.272642542	2522	1
GO:0071889	14-3-3 protein binding	MF	16	0	1	4139	1
GO:0016878	acid-thiol ligase activity	MF	16	0	1	3988	1
GO:0035909	aorta morphogenesis	BP	16	0	1	5634.5	1
GO:0043277	apoptotic cell clearance	BP	16	0	1	4696	1
GO:0006754	ATP biosynthetic process	BP	16	1	0.287930105	3125	1
GO:0042491	auditory receptor cell differentiation	BP	16	0	1	4089	1
GO:0035082	axoneme assembly	BP	16	0	1	3469.5	1
GO:0001783	B cell apoptotic process	BP	16	0	1	1286	1
GO:0043425	bHLH transcription factor binding	MF	16	0	1	4241.5	1
GO:0060444	branching involved in mammary gland duct morphogenesis	BP	16	1	0.287930105	5426	1
GO:0002294	CD4-positive	alpha-beta T cell differentiation involved in immune response	BP	16	1	0.287930105	3977	1
GO:0009988	cell-cell recognition	BP	16	0	1	2737	1
GO:0002042	cell migration involved in sprouting angiogenesis	BP	16	0	1	4093	1
GO:0015485	cholesterol binding	MF	16	0	1	4065	1
GO:0097546	ciliary base	CC	16	0	1	3804	1
GO:0030137	COPI-coated vesicle	CC	16	0	1	3334	1
GO:0030332	cyclin binding	MF	16	0	1	5177.5	1
GO:0004869	cysteine-type endopeptidase inhibitor activity	MF	16	1	0.287930105	2000	1
GO:0008340	determination of adult lifespan	BP	16	0	1	6434	1
GO:0022616	DNA strand elongation	BP	16	0	1	3983.5	1
GO:0000731	DNA synthesis involved in DNA repair	BP	16	0	1	3709.5	1
GO:0021904	dorsal/ventral neural tube patterning	BP	16	0	1	4430.5	1
GO:0032469	endoplasmic reticulum calcium ion homeostasis	BP	16	0	1	3632	1
GO:0000132	establishment of mitotic spindle orientation	BP	16	0	1	4255	1
GO:0005852	eukaryotic translation initiation factor 3 complex	CC	16	0	1	2794.5	1
GO:0033539	fatty acid beta-oxidation using acyl-CoA dehydrogenase	BP	16	0	1	4028	1
GO:0008198	ferrous iron binding	MF	16	1	0.287930105	3141	1
GO:0044346	fibroblast apoptotic process	BP	16	0	1	4709	1
GO:0001573	ganglioside metabolic process	BP	16	0	1	4815	1
GO:0010485	H4 histone acetyltransferase activity	MF	16	0	1	3815	1
GO:0033522	histone H2A ubiquitination	BP	16	0	1	4155	1
GO:0048873	homeostasis of number of cells within a tissue	BP	16	1	0.287930105	4888.5	1
GO:0060122	inner ear receptor stereocilium organization	BP	16	0	1	4089	1
GO:0007007	inner mitochondrial membrane organization	BP	16	0	1	2673	1
GO:0032611	interleukin-1 beta production	BP	16	0	1	3819	1
GO:0032637	interleukin-8 production	BP	16	1	0.287930105	3478	1
GO:0030992	intraciliary transport particle B	CC	16	0	1	3352	1
GO:0051703	intraspecies interaction between organisms	BP	16	1	0.287930105	5700	1
GO:0043616	keratinocyte proliferation	BP	16	0	1	4182.5	1
GO:0004709	MAP kinase kinase kinase activity	MF	16	0	1	6262	1
GO:0000466	maturation of 5.8S rRNA from tricistronic rRNA transcript (SSU-rRNA	5.8S rRNA	LSU-rRNA)	BP	16	0	1	2888	1
GO:0000470	maturation of LSU-rRNA	BP	16	0	1	2702	1
GO:0044091	membrane biogenesis	BP	16	1	0.287930105	4545	1
GO:0032042	mitochondrial DNA metabolic process	BP	16	0	1	4322	1
GO:0032981	mitochondrial respiratory chain complex I assembly	BP	16	0	1	1815	1
GO:0097031	mitochondrial respiratory chain complex I biogenesis	BP	16	0	1	1815	1
GO:0052472	modulation by host of symbiont transcription	BP	16	0	1	5601.5	1
GO:0043921	modulation by host of viral transcription	BP	16	0	1	5601.5	1
GO:0019048	modulation by virus of host morphology or physiology	BP	16	0	1	5042	1
GO:0052312	modulation of transcription in other organism involved in symbiotic interaction	BP	16	0	1	5601.5	1
GO:0015844	monoamine transport	BP	16	0	1	3456	1
GO:1903510	mucopolysaccharide metabolic process	BP	16	0	1	4237	1
GO:0044803	multi-organism membrane organization	BP	16	1	0.287930105	2635	1
GO:0010257	NADH dehydrogenase complex assembly	BP	16	0	1	1815	1
GO:0070266	necroptotic process	BP	16	0	1	3974	1
GO:0032232	negative regulation of actin filament bundle assembly	BP	16	1	0.287930105	5709	1
GO:0045776	negative regulation of blood pressure	BP	16	0	1	3147.5	1
GO:0010677	negative regulation of cellular carbohydrate metabolic process	BP	16	0	1	3690	1
GO:1901185	negative regulation of ERBB signaling pathway	BP	16	1	0.287930105	3957	1
GO:1902042	negative regulation of extrinsic apoptotic signaling pathway via death domain receptors	BP	16	1	0.287930105	4089.5	1
GO:0034260	negative regulation of GTPase activity	BP	16	0	1	4155	1
GO:0007026	negative regulation of microtubule depolymerization	BP	16	1	0.287930105	5817	1
GO:1901984	negative regulation of protein acetylation	BP	16	0	1	3302	1
GO:1904376	negative regulation of protein localization to cell periphery	BP	16	0	1	6174	1
GO:2000272	negative regulation of receptor activity	BP	16	1	0.287930105	3577	1
GO:2000737	negative regulation of stem cell differentiation	BP	16	0	1	4619.5	1
GO:0051497	negative regulation of stress fiber assembly	BP	16	1	0.287930105	5533.5	1
GO:0045581	negative regulation of T cell differentiation	BP	16	1	0.287930105	3044	1
GO:0032720	negative regulation of tumor necrosis factor production	BP	16	0	1	3610	1
GO:1903556	negative regulation of tumor necrosis factor superfamily cytokine production	BP	16	0	1	3622	1
GO:0030593	neutrophil chemotaxis	BP	16	0	1	2457	1
GO:0006607	NLS-bearing protein import into nucleus	BP	16	0	1	4990	1
GO:0044804	nucleophagy	BP	16	0	1	4486	1
GO:0009164	nucleoside catabolic process	BP	16	1	0.287930105	2985	1
GO:0098519	nucleotide phosphatase activity	acting on free nucleotides	MF	16	0	1	3342.5	1
GO:0048339	paraxial mesoderm development	BP	16	1	0.287930105	5287	1
GO:0061783	peptidoglycan muralytic activity	MF	16	0	1	4513	1
GO:0005721	pericentric heterochromatin	CC	16	0	1	5782	1
GO:0009395	phospholipid catabolic process	BP	16	0	1	3596	1
GO:0016780	phosphotransferase activity	for other substituted phosphate groups	MF	16	0	1	4428	1
GO:0002102	podosome	CC	16	0	1	4634.5	1
GO:0051984	positive regulation of chromosome segregation	BP	16	0	1	5730	1
GO:0030801	positive regulation of cyclic nucleotide metabolic process	BP	16	0	1	2941	1
GO:0051491	positive regulation of filopodium assembly	BP	16	0	1	6125	1
GO:0032728	positive regulation of interferon-beta production	BP	16	0	1	3956	1
GO:0032729	positive regulation of interferon-gamma production	BP	16	0	1	3387.5	1
GO:0045429	positive regulation of nitric oxide biosynthetic process	BP	16	0	1	3444	1
GO:1904407	positive regulation of nitric oxide metabolic process	BP	16	0	1	3444	1
GO:0046622	positive regulation of organ growth	BP	16	0	1	4643	1
GO:1903307	positive regulation of regulated secretory pathway	BP	16	0	1	3637	1
GO:0002833	positive regulation of response to biotic stimulus	BP	16	0	1	2516.5	1
GO:0032968	positive regulation of transcription elongation from RNA polymerase II promoter	BP	16	0	1	4558.5	1
GO:0061614	pri-miRNA transcription from RNA polymerase II promoter	BP	16	0	1	4362	1
GO:0070064	proline-rich region binding	MF	16	0	1	4816	1
GO:0005839	proteasome core complex	CC	16	0	1	1951	1
GO:0071108	protein K48-linked deubiquitination	BP	16	0	1	5767.5	1
GO:0018345	protein palmitoylation	BP	16	0	1	3472	1
GO:0008330	protein tyrosine/threonine phosphatase activity	MF	16	0	1	3342.5	1
GO:0001522	pseudouridine synthesis	BP	16	1	0.287930105	2706	1
GO:0030545	receptor regulator activity	MF	16	0	1	3698	1
GO:0048679	regulation of axon regeneration	BP	16	0	1	3699	1
GO:0043457	regulation of cellular respiration	BP	16	0	1	4029	1
GO:0032374	regulation of cholesterol transport	BP	16	0	1	3354	1
GO:1903053	regulation of extracellular matrix organization	BP	16	0	1	5690	1
GO:0010762	regulation of fibroblast migration	BP	16	1	0.287930105	4714.5	1
GO:0060251	regulation of glial cell proliferation	BP	16	0	1	4218	1
GO:0031063	regulation of histone deacetylation	BP	16	0	1	4045	1
GO:1903205	regulation of hydrogen peroxide-induced cell death	BP	16	1	0.287930105	3682	1
GO:0032677	regulation of interleukin-8 production	BP	16	1	0.287930105	3461	1
GO:0010591	regulation of lamellipodium assembly	BP	16	0	1	3931	1
GO:0043300	regulation of leukocyte degranulation	BP	16	0	1	3637	1
GO:0040020	regulation of meiotic nuclear division	BP	16	1	0.287930105	4114.5	1
GO:0031114	regulation of microtubule depolymerization	BP	16	1	0.287930105	5690	1
GO:0032768	regulation of monooxygenase activity	BP	16	0	1	3476.5	1
GO:1902692	regulation of neuroblast proliferation	BP	16	0	1	4045	1
GO:1902893	regulation of pri-miRNA transcription from RNA polymerase II promoter	BP	16	0	1	4362	1
GO:0032371	regulation of sterol transport	BP	16	0	1	3354	1
GO:1902803	regulation of synaptic vesicle transport	BP	16	0	1	5046	1
GO:0070232	regulation of T cell apoptotic process	BP	16	0	1	2893	1
GO:0019098	reproductive behavior	BP	16	0	1	4194	1
GO:0008535	respiratory chain complex IV assembly	BP	16	1	0.287930105	2192	1
GO:0046677	response to antibiotic	BP	16	1	0.287930105	4573.5	1
GO:0034405	response to fluid shear stress	BP	16	0	1	4487	1
GO:0035456	response to interferon-beta	BP	16	0	1	3033.5	1
GO:0070670	response to interleukin-4	BP	16	0	1	3122	1
GO:0033273	response to vitamin	BP	16	0	1	3139	1
GO:0051123	RNA polymerase II transcriptional preinitiation complex assembly	BP	16	0	1	2470.5	1
GO:0033363	secretory granule organization	BP	16	0	1	4209.5	1
GO:0042169	SH2 domain binding	MF	16	0	1	5119	1
GO:0005732	small nucleolar ribonucleoprotein complex	CC	16	0	1	2130	1
GO:0035176	social behavior	BP	16	1	0.287930105	5700	1
GO:0032934	sterol binding	MF	16	0	1	3751	1
GO:0042093	T-helper cell differentiation	BP	16	1	0.287930105	3978	1
GO:0035327	transcriptionally active chromatin	CC	16	0	1	4841	1
GO:0005160	transforming growth factor beta receptor binding	MF	16	0	1	3305.5	1
GO:0030140	trans-Golgi network transport vesicle	CC	16	0	1	4940.5	1
GO:0019198	transmembrane receptor protein phosphatase activity	MF	16	0	1	3634.5	1
GO:0004549	tRNA-specific ribonuclease activity	MF	16	0	1	2499.5	1
GO:0005685	U1 snRNP	CC	16	0	1	2964	1
GO:0006084	acetyl-CoA metabolic process	BP	17	0	1	3511	1
GO:0047617	acyl-CoA hydrolase activity	MF	17	0	1	2493.5	1
GO:0002287	alpha-beta T cell activation involved in immune response	BP	17	1	0.302898056	3977	1
GO:0002293	alpha-beta T cell differentiation involved in immune response	BP	17	1	0.302898056	3978	1
GO:0043276	anoikis	BP	17	0	1	4081	1
GO:0048002	antigen processing and presentation of peptide antigen	BP	17	0	1	2589	1
GO:0009067	aspartate family amino acid biosynthetic process	BP	17	0	1	2830.5	1
GO:0015662	ATPase activity	coupled to transmembrane movement of ions	phosphorylative mechanism	MF	17	1	0.302898056	3667	1
GO:0017091	AU-rich element binding	MF	17	0	1	3530	1
GO:0044295	axonal growth cone	CC	17	0	1	7159	1
GO:0090544	BAF-type complex	CC	17	0	1	5310	1
GO:0031082	BLOC complex	CC	17	0	1	3182	1
GO:0006171	cAMP biosynthetic process	BP	17	0	1	3311.5	1
GO:0071480	cellular response to gamma radiation	BP	17	0	1	4476	1
GO:0071218	cellular response to misfolded protein	BP	17	0	1	4593.5	1
GO:0098586	cellular response to virus	BP	17	0	1	4740	1
GO:0034451	centriolar satellite	CC	17	0	1	4118	1
GO:0021680	cerebellar Purkinje cell layer development	BP	17	0	1	6084	1
GO:0090545	CHD-type complex	CC	17	0	1	5502	1
GO:0030665	clathrin-coated vesicle membrane	CC	17	0	1	5613	1
GO:0000780	condensed nuclear chromosome	centromeric region	CC	17	0	1	3905.5	1
GO:0002183	cytoplasmic translational initiation	BP	17	0	1	3463	1
GO:0019239	deaminase activity	MF	17	0	1	3270	1
GO:0031076	embryonic camera-type eye development	BP	17	0	1	4829.5	1
GO:1902555	endoribonuclease complex	CC	17	0	1	3795	1
GO:0097009	energy homeostasis	BP	17	0	1	4828	1
GO:0009649	entrainment of circadian clock	BP	17	0	1	4750	1
GO:0043153	entrainment of circadian clock by photoperiod	BP	17	0	1	4750	1
GO:0046875	ephrin receptor binding	MF	17	1	0.302898056	4730	1
GO:0036452	ESCRT complex	CC	17	1	0.302898056	2677	1
GO:0045197	establishment or maintenance of epithelial cell apical/basal polarity	BP	17	0	1	4521	1
GO:0010458	exit from mitosis	BP	17	0	1	2653	1
GO:1905354	exoribonuclease complex	CC	17	0	1	3309	1
GO:0000178	exosome (RNase complex)	CC	17	0	1	3309	1
GO:0043073	germ cell nucleus	CC	17	0	1	2748	1
GO:0004364	glutathione transferase activity	MF	17	0	1	1528	1
GO:0006024	glycosaminoglycan biosynthetic process	BP	17	0	1	4333	1
GO:0046039	GTP metabolic process	BP	17	1	0.302898056	3278	1
GO:0043189	H4/H2A histone acetyltransferase complex	CC	17	0	1	3499	1
GO:0070734	histone H3-K27 methylation	BP	17	1	0.302898056	5264	1
GO:0042446	hormone biosynthetic process	BP	17	0	1	3743.5	1
GO:0016799	hydrolase activity	hydrolyzing N-glycosyl compounds	MF	17	0	1	3281	1
GO:0016312	inositol bisphosphate phosphatase activity	MF	17	0	1	3836	1
GO:0052743	inositol tetrakisphosphate phosphatase activity	MF	17	0	1	3836	1
GO:0005158	insulin receptor binding	MF	17	0	1	5645	1
GO:0032615	interleukin-12 production	BP	17	0	1	3281	1
GO:0051452	intracellular pH reduction	BP	17	0	1	3025	1
GO:0008200	ion channel inhibitor activity	MF	17	0	1	3482.5	1
GO:0006826	iron ion transport	BP	17	0	1	5054	1
GO:0016922	ligand-dependent nuclear receptor binding	MF	17	0	1	7328	1
GO:0060487	lung epithelial cell differentiation	BP	17	0	1	4022	1
GO:0001893	maternal placenta development	BP	17	0	1	4098	1
GO:0008235	metalloexopeptidase activity	MF	17	0	1	4289	1
GO:0007020	microtubule nucleation	BP	17	0	1	5500	1
GO:0097345	mitochondrial outer membrane permeabilization	BP	17	0	1	2646	1
GO:0031435	mitogen-activated protein kinase kinase kinase binding	MF	17	0	1	4664	1
GO:0046365	monosaccharide catabolic process	BP	17	0	1	2738	1
GO:0022011	myelination in peripheral nervous system	BP	17	0	1	5512	1
GO:0043628	ncRNA 3'-end processing	BP	17	0	1	3479	1
GO:0034661	ncRNA catabolic process	BP	17	0	1	3795	1
GO:0001953	negative regulation of cell-matrix adhesion	BP	17	0	1	6085	1
GO:0045686	negative regulation of glial cell differentiation	BP	17	1	0.302898056	3292	1
GO:0031061	negative regulation of histone methylation	BP	17	0	1	5823	1
GO:0032413	negative regulation of ion transmembrane transporter activity	BP	17	1	0.302898056	3241	1
GO:0046621	negative regulation of organ growth	BP	17	0	1	3987	1
GO:0032435	negative regulation of proteasomal ubiquitin-dependent protein catabolic process	BP	17	0	1	3644	1
GO:0035267	NuA4 histone acetyltransferase complex	CC	17	0	1	3499	1
GO:0016581	NuRD complex	CC	17	0	1	5502	1
GO:0021772	olfactory bulb development	BP	17	0	1	5252	1
GO:0006730	one-carbon metabolic process	BP	17	0	1	3868	1
GO:0032292	peripheral nervous system axon ensheathment	BP	17	0	1	5512	1
GO:0046470	phosphatidylcholine metabolic process	BP	17	0	1	3377	1
GO:0052629	phosphatidylinositol-3	5-bisphosphate 3-phosphatase activity	MF	17	0	1	4002	1
GO:0046856	phosphatidylinositol dephosphorylation	BP	17	0	1	5728	1
GO:0034594	phosphatidylinositol trisphosphate phosphatase activity	MF	17	0	1	4156	1
GO:0009648	photoperiodism	BP	17	0	1	4705	1
GO:0046638	positive regulation of alpha-beta T cell differentiation	BP	17	1	0.302898056	3587.5	1
GO:0055025	positive regulation of cardiac muscle tissue development	BP	17	0	1	5042	1
GO:2000144	positive regulation of DNA-templated transcription	initiation	BP	17	1	0.302898056	4093	1
GO:1900087	positive regulation of G1/S transition of mitotic cell cycle	BP	17	0	1	3713	1
GO:0035066	positive regulation of histone acetylation	BP	17	0	1	4169.5	1
GO:1902745	positive regulation of lamellipodium organization	BP	17	0	1	3931	1
GO:0010862	positive regulation of pathway-restricted SMAD protein phosphorylation	BP	17	0	1	3543.5	1
GO:0090200	positive regulation of release of cytochrome c from mitochondria	BP	17	0	1	2577	1
GO:0014911	positive regulation of smooth muscle cell migration	BP	17	1	0.302898056	4330	1
GO:0042993	positive regulation of transcription factor import into nucleus	BP	17	0	1	4286	1
GO:0019706	protein-cysteine S-palmitoyltransferase activity	MF	17	0	1	2984	1
GO:0070536	protein K63-linked deubiquitination	BP	17	0	1	5417	1
GO:0004864	protein phosphatase inhibitor activity	MF	17	0	1	3891.5	1
GO:0045047	protein targeting to ER	BP	17	0	1	3630	1
GO:0030166	proteoglycan biosynthetic process	BP	17	1	0.302898056	5029.5	1
GO:0032801	receptor catabolic process	BP	17	0	1	5287.5	1
GO:2000249	regulation of actin cytoskeleton reorganization	BP	17	1	0.302898056	3091.5	1
GO:0032925	regulation of activin receptor signaling pathway	BP	17	1	0.302898056	3360	1
GO:0048710	regulation of astrocyte differentiation	BP	17	0	1	4072	1
GO:0045577	regulation of B cell differentiation	BP	17	0	1	4372	1
GO:0030193	regulation of blood coagulation	BP	17	0	1	3553	1
GO:0030817	regulation of cAMP biosynthetic process	BP	17	0	1	3226.5	1
GO:0061035	regulation of cartilage development	BP	17	0	1	4109	1
GO:0033628	regulation of cell adhesion mediated by integrin	BP	17	1	0.302898056	3876	1
GO:2000772	regulation of cellular senescence	BP	17	0	1	3471	1
GO:0090181	regulation of cholesterol metabolic process	BP	17	1	0.302898056	3816.5	1
GO:1903649	regulation of cytoplasmic transport	BP	17	0	1	4046.5	1
GO:0044030	regulation of DNA methylation	BP	17	0	1	5293	1
GO:0010470	regulation of gastrulation	BP	17	0	1	4233	1
GO:1900046	regulation of hemostasis	BP	17	0	1	3553	1
GO:0010830	regulation of myotube differentiation	BP	17	0	1	3037	1
GO:0010517	regulation of phospholipase activity	BP	17	1	0.302898056	3721	1
GO:0033233	regulation of protein sumoylation	BP	17	1	0.302898056	4484	1
GO:0051963	regulation of synapse assembly	BP	17	1	0.302898056	5540	1
GO:0033081	regulation of T cell differentiation in thymus	BP	17	0	1	3048	1
GO:2000398	regulation of thymocyte aggregation	BP	17	0	1	3048	1
GO:0060260	regulation of transcription initiation from RNA polymerase II promoter	BP	17	1	0.302898056	4093	1
GO:2000677	regulation of transcription regulatory region DNA binding	BP	17	1	0.302898056	3480	1
GO:0070849	response to epidermal growth factor	BP	17	0	1	4923	1
GO:0043330	response to exogenous dsRNA	BP	17	1	0.302898056	1462	1
GO:0008353	RNA polymerase II carboxy-terminal domain kinase activity	MF	17	0	1	4611	1
GO:0001106	RNA polymerase II transcription corepressor activity	MF	17	1	0.302898056	4056.5	1
GO:0031146	SCF-dependent proteasomal ubiquitin-dependent protein catabolic process	BP	17	0	1	3099	1
GO:0014888	striated muscle adaptation	BP	17	0	1	5419	1
GO:0000768	syncytium formation by plasma membrane fusion	BP	17	0	1	4047	1
GO:0004298	threonine-type endopeptidase activity	MF	17	0	1	1951	1
GO:0070003	threonine-type peptidase activity	MF	17	0	1	1951	1
GO:0030488	tRNA methylation	BP	17	0	1	4061	1
GO:0005686	U2 snRNP	CC	17	0	1	2658	1
GO:0021591	ventricular system development	BP	17	1	0.302898056	7984	1
GO:0006903	vesicle targeting	BP	17	1	0.302898056	5550	1
GO:0050699	WW domain binding	MF	17	0	1	2989.5	1
GO:0034851	2	4	4-trimethyl-3-oxopentanoyl-CoA 2-C-propanoyl transferase activity	MF	18	0	1	3154	1
GO:0034945	2	6-dimethyl-5-methylene-3-oxo-heptanoyl-CoA C-acetyltransferase activity	MF	18	0	1	3154	1
GO:0009394	2'-deoxyribonucleotide metabolic process	BP	18	0	1	3102.5	1
GO:0034915	2-methylhexanoyl-CoA C-acetyltransferase activity	MF	18	0	1	3154	1
GO:0018712	3-hydroxybutyryl-CoA thiolase activity	MF	18	0	1	3154	1
GO:0018713	3-ketopimelyl-CoA thiolase activity	MF	18	0	1	3154	1
GO:0090595	acetyl-CoA:L-lysine N6-acetyltransferase	MF	18	0	1	3154	1
GO:0000186	activation of MAPKK activity	BP	18	0	1	5785	1
GO:0019186	acyl-CoA N-acyltransferase activity	MF	18	0	1	3154	1
GO:0046164	alcohol catabolic process	BP	18	1	0.31755304	3529	1
GO:0008106	alcohol dehydrogenase (NADP+) activity	MF	18	2	0.053763327	2750	1
GO:0004033	aldo-keto reductase (NADP) activity	MF	18	2	0.053763327	1983	1
GO:0006023	aminoglycan biosynthetic process	BP	18	0	1	4300	1
GO:0042987	amyloid precursor protein catabolic process	BP	18	0	1	3942.5	1
GO:0030262	apoptotic nuclear changes	BP	18	0	1	3540	1
GO:0060590	ATPase regulator activity	MF	18	0	1	3304.5	1
GO:0097352	autophagosome maturation	BP	18	0	1	4147	1
GO:0046941	azetidine-2-carboxylic acid acetyltransferase activity	MF	18	0	1	3154	1
GO:0018711	benzoyl acetate-CoA thiolase activity	MF	18	0	1	3154	1
GO:0098751	bone cell development	BP	18	0	1	4371	1
GO:0031526	brush border membrane	CC	18	0	1	4116.5	1
GO:0034919	butyryl-CoA 2-C-propionyltransferase activity	MF	18	0	1	3154	1
GO:0019200	carbohydrate kinase activity	MF	18	0	1	4652.5	1
GO:1905039	carboxylic acid transmembrane transport	BP	18	1	0.31755304	4033	1
GO:0036474	cell death in response to hydrogen peroxide	BP	18	1	0.31755304	3682	1
GO:0060795	cell fate commitment involved in formation of primary germ layer	BP	18	0	1	3196	1
GO:0021846	cell proliferation in forebrain	BP	18	0	1	6772	1
GO:0006576	cellular biogenic amine metabolic process	BP	18	1	0.31755304	2855	1
GO:0006921	cellular component disassembly involved in execution phase of apoptosis	BP	18	0	1	3540	1
GO:0043094	cellular metabolic compound salvage	BP	18	0	1	2630	1
GO:0034605	cellular response to heat	BP	18	0	1	4682	1
GO:0051642	centrosome localization	BP	18	0	1	4817.5	1
GO:0016248	channel inhibitor activity	MF	18	0	1	3482.5	1
GO:0060170	ciliary membrane	CC	18	0	1	4285.5	1
GO:0030276	clathrin binding	MF	18	0	1	5165	1
GO:0016289	CoA hydrolase activity	MF	18	0	1	2554.5	1
GO:0032963	collagen metabolic process	BP	18	0	1	3384	1
GO:0004129	cytochrome-c oxidase activity	MF	18	0	1	960	1
GO:0033962	cytoplasmic mRNA processing body assembly	BP	18	0	1	6065	1
GO:0019692	deoxyribose phosphate metabolic process	BP	18	0	1	3102.5	1
GO:0004147	dihydrolipoamide branched chain acyltransferase activity	MF	18	0	1	3154	1
GO:0005666	DNA-directed RNA polymerase III complex	CC	18	0	1	2592	1
GO:0070897	DNA-templated transcriptional preinitiation complex assembly	BP	18	0	1	2470.5	1
GO:0001706	endoderm formation	BP	18	0	1	3196	1
GO:0048013	ephrin receptor signaling pathway	BP	18	2	0.053763327	4815	1
GO:0052693	epoxyqueuosine reductase activity	MF	18	1	0.31755304	4121	1
GO:0034737	ergosterol O-acyltransferase activity	MF	18	0	1	3154	1
GO:0070199	establishment of protein localization to chromosome	BP	18	0	1	3279	1
GO:0035145	exon-exon junction complex	CC	18	0	1	3999	1
GO:0001754	eye photoreceptor cell differentiation	BP	18	1	0.31755304	3957	1
GO:0006760	folic acid-containing compound metabolic process	BP	18	0	1	3992	1
GO:0009250	glucan biosynthetic process	BP	18	0	1	4098	1
GO:0032216	glucosaminyl-phosphotidylinositol O-acyltransferase activity	MF	18	0	1	3154	1
GO:0005978	glycogen biosynthetic process	BP	18	0	1	4098	1
GO:0035315	hair cell differentiation	BP	18	0	1	4152.5	1
GO:0006783	heme biosynthetic process	BP	18	1	0.31755304	2969	1
GO:0015002	heme-copper terminal oxidase activity	MF	18	0	1	960	1
GO:0035137	hindlimb morphogenesis	BP	18	1	0.31755304	4912.5	1
GO:0032452	histone demethylase activity	MF	18	0	1	7032	1
GO:0043984	histone H4-K16 acetylation	BP	18	0	1	5627	1
GO:0042562	hormone binding	MF	18	1	0.31755304	3881.5	1
GO:0098661	inorganic anion transmembrane transport	BP	18	0	1	4998	1
GO:0043806	keto acid formate lyase activity	MF	18	0	1	3154	1
GO:0043741	L-2-aminoadipate N-acetyltransferase activity	MF	18	0	1	3154	1
GO:0034738	lanosterol O-acyltransferase activity	MF	18	0	1	3154	1
GO:0031663	lipopolysaccharide-mediated signaling pathway	BP	18	0	1	4085.5	1
GO:0015909	long-chain fatty acid transport	BP	18	1	0.31755304	2953	1
GO:0060479	lung cell differentiation	BP	18	0	1	4135	1
GO:0043883	malolactic enzyme activity	MF	18	1	0.31755304	4121	1
GO:0045576	mast cell activation	BP	18	0	1	3922.5	1
GO:0006298	mismatch repair	BP	18	0	1	5446	1
GO:0070584	mitochondrion morphogenesis	BP	18	0	1	4586	1
GO:0044003	modification by symbiont of host morphology or physiology	BP	18	0	1	3621.5	1
GO:0006379	mRNA cleavage	BP	18	0	1	3674	1
GO:0030239	myofibril assembly	BP	18	0	1	4081	1
GO:0043914	NADPH:sulfur oxidoreductase activity	MF	18	1	0.31755304	4237	1
GO:0034848	naphthyl-2-oxomethyl-succinyl-CoA succinyl transferase activity	MF	18	0	1	3154	1
GO:0030514	negative regulation of BMP signaling pathway	BP	18	1	0.31755304	3796	1
GO:1904063	negative regulation of cation transmembrane transport	BP	18	1	0.31755304	3530	1
GO:2000171	negative regulation of dendrite development	BP	18	0	1	4427	1
GO:0045910	negative regulation of DNA recombination	BP	18	0	1	5063	1
GO:1904036	negative regulation of epithelial cell apoptotic process	BP	18	0	1	3803	1
[truncated: 3,880 more rows]
