# Supplementary material for: Gene length and detection bias in single cell RNA sequencing protocols
Source: F1000Res. 2017 Apr 28;6:595. [Version 1] doi: 10.12688/f1000research.11290.1 (PMC5428526; doi:10.12688/f1000research.11290.1)
Supplement: Supplementary file 4 [file f1000research-6-12181-s0003.tgz › 52cd60e2-b427-4362-a15c-9145d96b6847.csv]

Supplementary Table 3: Enrichment of GO categories for the 2649 genes uniquely detected in the full-length mESC datasets.
	Term	Ont	N	DE	P.DE	length	FDR
GO:0031226	intrinsic component of plasma membrane	CC	439	177	1.20E-18	3610	7.94E-15
GO:0044459	plasma membrane part	CC	992	331	5.18E-18	3894.5	1.71E-14
GO:0005887	integral component of plasma membrane	CC	407	162	1.58E-16	3647	3.47E-13
GO:0060089	molecular transducer activity	MF	348	143	4.41E-16	1216	5.82E-13
GO:0004872	receptor activity	MF	348	143	4.41E-16	1216	5.82E-13
GO:0031224	intrinsic component of membrane	CC	2181	623	8.85E-16	2926.5	9.74E-13
GO:0099600	transmembrane receptor activity	MF	228	102	1.26E-14	1106	1.18E-11
GO:0016021	integral component of membrane	CC	2127	600	6.37E-14	2933.5	5.26E-11
GO:0004888	transmembrane signaling receptor activity	MF	221	98	8.23E-14	1094	6.04E-11
GO:0038023	signaling receptor activity	MF	269	113	9.85E-14	1119.5	6.51E-11
GO:0071944	cell periphery	CC	2140	590	1.23E-11	3784	7.41E-09
GO:0005886	plasma membrane	CC	2060	570	1.64E-11	3776	9.01E-09
GO:0004871	signal transducer activity	MF	457	159	1.37E-10	1268	6.95E-08
GO:0005216	ion channel activity	MF	125	58	1.21E-09	4457	4.99E-07
GO:0022838	substrate-specific channel activity	MF	128	59	1.20E-09	4361	4.99E-07
GO:0044425	membrane part	CC	2889	754	1.11E-09	3115.5	4.99E-07
GO:0005261	cation channel activity	MF	88	45	1.90E-09	4421.5	7.37E-07
GO:0005509	calcium ion binding	MF	256	98	2.11E-09	4051	7.72E-07
GO:0015267	channel activity	MF	130	59	2.51E-09	4250	8.29E-07
GO:0022803	passive transmembrane transporter activity	MF	130	59	2.51E-09	4250	8.29E-07
GO:0004930	G-protein coupled receptor activity	MF	75	39	1.23E-08	1829.5	3.87E-06
GO:0007186	G-protein coupled receptor signaling pathway	BP	201	79	1.99E-08	1077	5.98E-06
GO:0022836	gated channel activity	MF	81	40	5.28E-08	4496	1.52E-05
GO:0005578	proteinaceous extracellular matrix	CC	108	48	1.68E-07	4422	4.61E-05
GO:0031225	anchored component of membrane	CC	46	26	3.91E-07	2517	0.000103232
GO:0034220	ion transmembrane transport	BP	282	97	1.04E-06	4073	0.000263898
GO:0034765	regulation of ion transmembrane transport	BP	154	60	1.39E-06	4093	0.000328021
GO:0015075	ion transmembrane transporter activity	MF	309	104	1.37E-06	4057	0.000328021
GO:0006811	ion transport	BP	572	172	2.88E-06	3957	0.000655467
GO:0034762	regulation of transmembrane transport	BP	164	62	3.05E-06	4079	0.000672017
GO:0022832	voltage-gated channel activity	MF	53	27	3.60E-06	4615.5	0.000742968
GO:0005244	voltage-gated ion channel activity	MF	53	27	3.60E-06	4615.5	0.000742968
GO:0051965	positive regulation of synapse assembly	BP	27	17	5.57E-06	5159	0.00111403
GO:0098660	inorganic ion transmembrane transport	BP	216	76	5.92E-06	4024	0.001148942
GO:0055085	transmembrane transport	BP	434	134	8.66E-06	4026	0.001634458
GO:0022843	voltage-gated cation channel activity	MF	33	19	1.01E-05	4496	0.001860164
GO:0022891	substrate-specific transmembrane transporter activity	MF	371	117	1.10E-05	4024	0.001970865
GO:0051963	regulation of synapse assembly	BP	36	20	1.24E-05	5540	0.002099801
GO:0034702	ion channel complex	CC	74	33	1.27E-05	4938	0.002099801
GO:0043269	regulation of ion transport	BP	238	81	1.24E-05	3931.5	0.002099801
GO:0098655	cation transmembrane transport	BP	200	70	1.67E-05	3847	0.00268523
GO:0007600	sensory perception	BP	183	65	1.94E-05	1044	0.002980358
GO:0050877	neurological system process	BP	356	112	1.91E-05	1126	0.002980358
GO:0098662	inorganic cation transmembrane transport	BP	191	67	2.31E-05	3937.5	0.00344509
GO:0009986	cell surface	CC	331	105	2.35E-05	3763	0.00344509
GO:0046658	anchored component of plasma membrane	CC	17	12	2.61E-05	1909	0.003662521
GO:0005249	voltage-gated potassium channel activity	MF	17	12	2.61E-05	4221	0.003662521
GO:0003008	system process	BP	624	179	3.98E-05	1627	0.005480622
GO:0044447	axoneme part	CC	11	9	4.34E-05	11352	0.005519063
GO:0038024	cargo receptor activity	MF	20	13	4.53E-05	3572	0.005519063
GO:0042089	cytokine biosynthetic process	BP	53	25	4.47E-05	3314	0.005519063
GO:0042107	cytokine metabolic process	BP	53	25	4.47E-05	3297	0.005519063
GO:1904018	positive regulation of vasculature development	BP	65	29	4.16E-05	3777.5	0.005519063
GO:0046873	metal ion transmembrane transporter activity	MF	152	55	4.60E-05	4496	0.005519063
GO:0005615	extracellular space	CC	451	135	4.32E-05	2398	0.005519063
GO:0050878	regulation of body fluid levels	BP	156	56	5.09E-05	3726	0.005998479
GO:0003341	cilium movement	BP	28	16	5.84E-05	3582	0.006766378
GO:0034703	cation channel complex	CC	42	21	6.20E-05	4998	0.007055815
GO:0042035	regulation of cytokine biosynthetic process	BP	48	23	6.59E-05	3346	0.007137104
GO:0045766	positive regulation of angiogenesis	BP	54	25	6.59E-05	3742	0.007137104
GO:0007416	synapse assembly	BP	54	25	6.59E-05	5822	0.007137104
GO:1901342	regulation of vasculature development	BP	116	44	7.26E-05	3704	0.007729638
GO:0044456	synapse part	CC	351	108	7.45E-05	4997	0.00780299
GO:0032963	collagen metabolic process	BP	37	19	8.70E-05	3384	0.008971872
GO:0098794	postsynapse	CC	239	78	9.08E-05	5589	0.009221873
GO:0022857	transmembrane transporter activity	MF	405	121	0.000116402	4073	0.011643759
GO:0030193	regulation of blood coagulation	BP	35	18	0.000129949	3553	0.012433661
GO:1900046	regulation of hemostasis	BP	35	18	0.000129949	3553	0.012433661
GO:1902495	transmembrane transporter complex	CC	88	35	0.000129613	4698	0.012433661
GO:0044259	multicellular organismal macromolecule metabolic process	BP	38	19	0.000138179	3397	0.012848666
GO:0098797	plasma membrane protein complex	CC	201	67	0.00013815	4454.5	0.012848666
GO:0005267	potassium channel activity	MF	27	15	0.000154051	4054	0.013932124
GO:0008324	cation transmembrane transporter activity	MF	235	76	0.000153958	4024	0.013932124
GO:1990351	transporter complex	CC	89	35	0.000168867	4588	0.015065637
GO:0045202	synapse	CC	461	134	0.000198672	5176	0.017488406
GO:0005929	cilium	CC	313	96	0.000208184	4041.5	0.018084611
GO:0044236	multicellular organism metabolic process	BP	45	21	0.000217209	3345.5	0.018490573
GO:0007596	blood coagulation	BP	90	35	0.000218459	3590	0.018490573
GO:0070588	calcium ion transmembrane transport	BP	94	36	0.000255062	3942.5	0.021315428
GO:0022834	ligand-gated channel activity	MF	31	16	0.000291096	4335.5	0.023726111
GO:0015276	ligand-gated ion channel activity	MF	31	16	0.000291096	4335.5	0.023726111
GO:0050818	regulation of coagulation	BP	37	18	0.000319971	3553	0.02517328
GO:0007187	G-protein coupled receptor signaling pathway	coupled to cyclic nucleotide second messenger	BP	40	19	0.000324103	3046	0.02517328
GO:0003823	antigen binding	MF	43	20	0.000322859	2489	0.02517328
GO:0001656	metanephros development	BP	43	20	0.000322859	4148	0.02517328
GO:0007200	phospholipase C-activating G-protein coupled receptor signaling pathway	BP	23	13	0.000340064	3157.5	0.026105841
GO:0050817	coagulation	BP	92	35	0.000358239	3612.5	0.026876098
GO:0007599	hemostasis	BP	92	35	0.000358239	3516	0.026876098
GO:0098590	plasma membrane region	CC	463	133	0.000363364	4649	0.02695428
GO:0031012	extracellular matrix	CC	185	61	0.000373854	4049	0.027424297
GO:0045765	regulation of angiogenesis	BP	103	38	0.00041991	3697	0.030464266
GO:0071805	potassium ion transmembrane transport	BP	44	20	0.000470288	4113	0.033748302
GO:0005231	excitatory extracellular ligand-gated ion channel activity	MF	11	8	0.000479347	3995	0.033826945
GO:0002274	myeloid leukocyte activation	BP	73	29	0.000486514	3640	0.033826945
GO:0022892	substrate-specific transporter activity	MF	478	136	0.000486755	4033	0.033826945
GO:0097060	synaptic membrane	CC	129	45	0.000551411	5210.5	0.037920968
GO:0050954	sensory perception of mechanical stimulus	BP	77	30	0.000577895	4356	0.038537994
GO:0009897	external side of plasma membrane	CC	94	35	0.000572458	3275	0.038537994
GO:0090596	sensory organ morphogenesis	BP	140	48	0.000573666	4227	0.038537994
GO:0098916	anterograde trans-synaptic signaling	BP	241	75	0.000618642	4484	0.039653122
GO:0007268	chemical synaptic transmission	BP	241	75	0.000618642	4484	0.039653122
GO:0099536	synaptic signaling	BP	241	75	0.000618642	4484	0.039653122
GO:0099537	trans-synaptic signaling	BP	241	75	0.000618642	4484	0.039653122
GO:0071804	cellular potassium ion transport	BP	45	20	0.000672751	4107	0.042706781
GO:0052652	cyclic purine nucleotide metabolic process	BP	42	19	0.000697236	3358.5	0.043839556
GO:0051272	positive regulation of cellular component movement	BP	242	75	0.000706531	4078.5	0.044004873
GO:0007188	adenylate cyclase-modulating G-protein coupled receptor signaling pathway	BP	36	17	0.000722231	3090.5	0.04456234
GO:0044420	extracellular matrix component	CC	58	24	0.000730653	5810	0.044664518
GO:0005179	hormone activity	MF	14	9	0.000819284	1029	0.049623045
GO:0015085	calcium ion transmembrane transporter activity	MF	52	22	0.000840151	5268.5	0.049970076
GO:0008277	regulation of G-protein coupled receptor protein signaling pathway	BP	52	22	0.000840151	4476	0.049970076
GO:0032663	regulation of interleukin-2 production	BP	25	13	0.000986884	3293.5	0.056550597
GO:0009190	cyclic nucleotide biosynthetic process	BP	43	19	0.000993618	3383	0.056550597
GO:0019882	antigen processing and presentation	BP	59	24	0.000977375	2555	0.056550597
GO:0061041	regulation of wound healing	BP	59	24	0.000977375	3590	0.056550597
GO:0030001	metal ion transport	BP	334	98	0.000978307	4085	0.056550597
GO:0010817	regulation of hormone levels	BP	207	65	0.001068322	3745.5	0.060282596
GO:0031526	brush border membrane	CC	34	16	0.001079802	4116.5	0.060414017
GO:0040017	positive regulation of locomotion	BP	238	73	0.00113602	4076	0.063025249
GO:0007166	cell surface receptor signaling pathway	BP	1196	306	0.001227279	4019	0.067520781
GO:0006812	cation transport	BP	388	111	0.001262009	3929.5	0.06885771
GO:0070665	positive regulation of leukocyte proliferation	BP	57	23	0.001408226	3405	0.075586269
GO:0070851	growth factor receptor binding	MF	67	26	0.001402969	3690	0.075586269
GO:0060076	excitatory synapse	CC	149	49	0.001432135	6083	0.076249648
GO:0050900	leukocyte migration	BP	109	38	0.001451115	2930	0.076642114
GO:0030017	sarcomere	CC	88	32	0.001527051	3935	0.078762403
GO:0014069	postsynaptic density	CC	142	47	0.001524244	6363	0.078762403
GO:0099572	postsynaptic specialization	CC	142	47	0.001524244	6363	0.078762403
GO:0050803	regulation of synapse structure or activity	BP	64	25	0.001542032	5022.5	0.078918588
GO:0005581	collagen trimer	CC	10	7	0.001601995	4852	0.079411629
GO:0030195	negative regulation of blood coagulation	BP	15	9	0.001647894	3064.5	0.079411629
GO:0050819	negative regulation of coagulation	BP	15	9	0.001647894	3064.5	0.079411629
GO:1900047	negative regulation of hemostasis	BP	15	9	0.001647894	3064.5	0.079411629
GO:0042108	positive regulation of cytokine biosynthetic process	BP	26	13	0.001578144	3297	0.079411629
GO:0032623	interleukin-2 production	BP	29	14	0.001617049	3297	0.079411629
GO:0006171	cAMP biosynthetic process	BP	32	15	0.001616343	3311.5	0.079411629
GO:0007605	sensory perception of sound	BP	71	27	0.001631135	4457	0.079411629
GO:0005215	transporter activity	MF	553	151	0.001677611	3993	0.080257889
GO:0044463	cell projection part	CC	603	163	0.001780841	4966.5	0.084583548
GO:2000147	positive regulation of cell motility	BP	234	71	0.001807115	4045	0.0852184
GO:0023061	signal release	BP	211	65	0.00182702	4010	0.08554598
GO:0005262	calcium channel activity	MF	45	19	0.001916479	5337.5	0.089102759
GO:0030335	positive regulation of cell migration	BP	227	69	0.001975866	4098	0.091221461
GO:0030199	collagen fibril organization	BP	18	10	0.002011092	5162.5	0.092202968
GO:0006813	potassium ion transport	BP	72	27	0.002070021	4152.5	0.094250177
GO:0098552	side of membrane	CC	216	66	0.002119936	3791	0.095861775
GO:0006935	chemotaxis	BP	220	67	0.002159737	3977	0.096997173
GO:0008083	growth factor activity	MF	52	21	0.002208443	2601.5	0.098514462
GO:0032964	collagen biosynthetic process	BP	21	11	0.002250205	3177.5	0.099703701
GO:0042551	neuron maturation	BP	24	12	0.00238396	4759	0.104231146
GO:0004867	serine-type endopeptidase inhibitor activity	MF	24	12	0.00238396	2060.5	0.104231146
GO:0005230	extracellular ligand-gated ion channel activity	MF	13	8	0.002431895	4386	0.105054943
GO:0008514	organic anion transmembrane transporter activity	MF	27	13	0.002434627	4144	0.105054943
GO:0042995	cell projection	CC	1226	310	0.002466328	4531	0.105731793
GO:0006954	inflammatory response	BP	233	70	0.002558873	3050	0.108991502
GO:0044708	single-organism behavior	BP	214	65	0.002674137	4494.5	0.113170857
GO:0042330	taxis	BP	222	67	0.002762321	3977	0.116158224
GO:0034764	positive regulation of transmembrane transport	BP	63	24	0.002812657	3877	0.1170306
GO:0043235	receptor complex	CC	131	43	0.002818519	5031.5	0.1170306
GO:0072372	primary cilium	CC	120	40	0.002848013	4673	0.117516154
GO:0003407	neural retina development	BP	16	9	0.003032602	3433	0.124355511
GO:0031674	I band	CC	67	25	0.003219192	4629	0.131192019
GO:0009593	detection of chemical stimulus	BP	11	7	0.003566627	988	0.136233966
GO:1901618	organic hydroxy compound transmembrane transporter activity	MF	11	7	0.003566627	3795.5	0.136233966
GO:0090330	regulation of platelet aggregation	BP	11	7	0.003566627	5642	0.136233966
GO:0034705	potassium channel complex	CC	19	10	0.00341211	4780	0.136233966
GO:0008076	voltage-gated potassium channel complex	CC	19	10	0.00341211	4789	0.136233966
GO:0042116	macrophage activation	BP	22	11	0.00361117	3346	0.136233966
GO:0072376	protein activation cascade	BP	22	11	0.00361117	2805	0.136233966
GO:0030817	regulation of cAMP biosynthetic process	BP	31	14	0.003531819	3226.5	0.136233966
GO:0034767	positive regulation of ion transmembrane transport	BP	57	22	0.00343397	3917	0.136233966
GO:0005930	axoneme	CC	64	24	0.003575032	5485.5	0.136233966
GO:0097014	ciliary plasm	CC	64	24	0.003575032	5485.5	0.136233966
GO:0015291	secondary active transmembrane transporter activity	MF	103	35	0.003552477	4082.5	0.136233966
GO:0006816	calcium ion transport	BP	151	48	0.003449314	3946	0.136233966
GO:0007606	sensory perception of chemical stimulus	BP	25	12	0.003673569	964	0.137800575
GO:0045211	postsynaptic membrane	CC	96	33	0.003716486	5029.5	0.138622833
GO:0051239	regulation of multicellular organismal process	BP	1415	352	0.003819834	3944	0.141677214
GO:0042391	regulation of membrane potential	BP	167	52	0.003883454	4330	0.142436464
GO:0007423	sensory organ development	BP	272	79	0.003874234	4210.5	0.142436464
GO:0050808	synapse organization	BP	115	38	0.004227313	5499	0.154191843
GO:0006029	proteoglycan metabolic process	BP	38	16	0.00441318	5129	0.157490877
GO:0070167	regulation of biomineral tissue development	BP	38	16	0.00441318	3046	0.157490877
GO:0030802	regulation of cyclic nucleotide biosynthetic process	BP	38	16	0.00441318	3226.5	0.157490877
GO:0010634	positive regulation of epithelial cell migration	BP	58	22	0.00439982	4225.5	0.157490877
GO:0005201	extracellular matrix structural constituent	MF	14	8	0.004582043	7195	0.159213925
GO:0032967	positive regulation of collagen biosynthetic process	BP	14	8	0.004582043	3307	0.159213925
GO:0010714	positive regulation of collagen metabolic process	BP	14	8	0.004582043	3177.5	0.159213925
GO:0044253	positive regulation of multicellular organismal metabolic process	BP	14	8	0.004582043	3177.5	0.159213925
GO:0022890	inorganic cation transmembrane transporter activity	MF	199	60	0.004556301	4101	0.159213925
GO:0005102	receptor binding	MF	725	189	0.004640891	3189	0.160414477
GO:0050727	regulation of inflammatory response	BP	112	37	0.004739036	3043.5	0.16295371
GO:0001071	nucleic acid binding transcription factor activity	MF	667	175	0.004813148	3978	0.163795908
GO:0003700	transcription factor activity	sequence-specific DNA binding	MF	667	175	0.004813148	3978	0.163795908
GO:0032946	positive regulation of mononuclear cell proliferation	BP	55	21	0.004874598	3404	0.164194366
GO:0032675	regulation of interleukin-6 production	BP	55	21	0.004874598	3637	0.164194366
GO:0043410	positive regulation of MAPK cascade	BP	227	67	0.004947203	4000	0.165794092
GO:0007193	adenylate cyclase-inhibiting G-protein coupled receptor signaling pathway	BP	17	9	0.005192296	3989.5	0.170544968
GO:0006956	complement activation	BP	17	9	0.005192296	2707	0.170544968
GO:0008146	sulfotransferase activity	MF	17	9	0.005192296	2416	0.170544968
GO:0048468	cell development	BP	1215	304	0.005128005	4286	0.170544968
GO:0046903	secretion	BP	527	141	0.005249588	3899	0.171573163
GO:0044449	contractile fiber part	CC	98	33	0.005333293	3943	0.172599989
GO:0043270	positive regulation of ion transport	BP	109	36	0.005313929	3812	0.172599989
GO:0010712	regulation of collagen metabolic process	BP	20	10	0.005488069	3048	0.17335995
GO:0004497	monooxygenase activity	MF	26	12	0.005469647	2271	0.17335995
GO:0015079	potassium ion transmembrane transporter activity	MF	42	17	0.005487635	4126	0.17335995
GO:0030414	peptidase inhibitor activity	MF	52	20	0.005394579	2147	0.17335995
GO:0032501	multicellular organismal process	BP	3386	799	0.005469282	3207	0.17335995
GO:0050807	regulation of synapse organization	BP	59	22	0.005581036	5022.5	0.174625586
GO:0042886	amide transport	BP	143	45	0.005570088	4032	0.174625586
GO:1904062	regulation of cation transmembrane transport	BP	102	34	0.005651931	3711.5	0.17600966
GO:0005125	cytokine activity	MF	39	16	0.005975439	1648	0.185210566
GO:0006836	neurotransmitter transport	BP	77	27	0.006077989	4865	0.187508798
GO:0030018	Z disc	CC	63	23	0.006280659	4891	0.192860038
GO:0043010	camera-type eye development	BP	163	50	0.006309884	4488	0.19286045
GO:0006936	muscle contraction	BP	114	37	0.006542674	4103	0.19905406
GO:0019199	transmembrane receptor protein kinase activity	MF	46	18	0.006578175	5714	0.199216109
GO:0048661	positive regulation of smooth muscle cell proliferation	BP	53	20	0.006900977	4547	0.208037669
GO:0030594	neurotransmitter receptor activity	MF	12	7	0.006936883	3146	0.208169538
GO:0001654	eye development	BP	187	56	0.006968835	4525	0.208182128
GO:0030198	extracellular matrix organization	BP	107	35	0.007018339	4408.5	0.208716549
GO:0045745	positive regulation of G-protein coupled receptor protein signaling pathway	BP	15	8	0.007935356	3344	0.219776178
GO:2000107	negative regulation of leukocyte apoptotic process	BP	27	12	0.007897664	2388	0.219776178
GO:0050729	positive regulation of inflammatory response	BP	27	12	0.007897664	3029.5	0.219776178
GO:0048002	antigen processing and presentation of peptide antigen	BP	30	13	0.007462101	2589	0.219776178
GO:0006024	glycosaminoglycan biosynthetic process	BP	30	13	0.007462101	4333	0.219776178
GO:0042102	positive regulation of T cell proliferation	BP	40	16	0.007955636	3085	0.219776178
GO:0004866	endopeptidase inhibitor activity	MF	50	19	0.00766487	2158.5	0.219776178
GO:0031214	biomineral tissue development	BP	57	21	0.007826333	3339	0.219776178
GO:0032635	interleukin-6 production	BP	57	21	0.007826333	3642.5	0.219776178
GO:0098802	plasma membrane receptor complex	CC	71	25	0.007636434	4816	0.219776178
GO:0050679	positive regulation of epithelial cell proliferation	BP	82	28	0.007933293	3697	0.219776178
GO:0007204	positive regulation of cytosolic calcium ion concentration	BP	93	31	0.00798944	3382	0.219776178
GO:0007286	spermatid development	BP	93	31	0.00798944	2441.5	0.219776178
GO:0005126	cytokine receptor binding	MF	104	34	0.007874333	2328	0.219776178
GO:0045055	regulated exocytosis	BP	104	34	0.007874333	4293	0.219776178
GO:0015833	peptide transport	BP	134	42	0.007794171	4093	0.219776178
GO:0072511	divalent inorganic cation transport	BP	188	56	0.00784154	4018	0.219776178
GO:0030030	cell projection organization	BP	873	222	0.007683368	4765	0.219776178
GO:0071277	cellular response to calcium ion	BP	24	11	0.00824206	5145.5	0.223926258
GO:0001917	photoreceptor inner segment	CC	24	11	0.00824206	4705	0.223926258
GO:0043062	extracellular structure organization	BP	108	35	0.008228882	4413	0.223926258
GO:0032965	regulation of collagen biosynthetic process	BP	18	9	0.0083735	3000.5	0.22536559
GO:0030816	positive regulation of cAMP metabolic process	BP	21	10	0.008431581	2896.5	0.22536559
GO:0033003	regulation of mast cell activation	BP	21	10	0.008431581	3494	0.22536559
GO:0044246	regulation of multicellular organismal metabolic process	BP	21	10	0.008431581	3177.5	0.22536559
GO:0008037	cell recognition	BP	47	18	0.008504638	3720	0.226401696
GO:0043292	contractile fiber	CC	112	36	0.008567007	3891	0.227146098
GO:0072562	blood microparticle	CC	37	15	0.00871013	2556	0.227641848
GO:0050671	positive regulation of lymphocyte proliferation	BP	54	20	0.008732805	3399	0.227641848
GO:0009187	cyclic nucleotide metabolic process	BP	61	22	0.008729109	3638.5	0.227641848
GO:0009914	hormone transport	BP	154	47	0.008758108	3806.5	0.227641848
GO:0006952	defense response	BP	555	146	0.008644948	3006	0.227641848
GO:0009566	fertilization	BP	79	27	0.008908595	2958	0.230645268
GO:0010959	regulation of metal ion transport	BP	162	49	0.009069082	3783	0.23388312
GO:0007611	learning or memory	BP	120	38	0.00919407	4741	0.235268414
GO:0050730	regulation of peptidyl-tyrosine phosphorylation	BP	120	38	0.00919407	3967.5	0.235268414
GO:0070374	positive regulation of ERK1 and ERK2 cascade	BP	72	25	0.009299653	3119	0.237051399
GO:0046058	cAMP metabolic process	BP	44	17	0.009424402	3490.5	0.237422627
GO:0030203	glycosaminoglycan metabolic process	BP	44	17	0.009424402	4190	0.237422627
GO:0031513	nonmotile primary cilium	CC	94	31	0.009458066	4446	0.237422627
GO:0051924	regulation of calcium ion transport	BP	94	31	0.009458066	3695	0.237422627
GO:0010595	positive regulation of endothelial cell migration	BP	34	14	0.009497301	4098	0.237504475
GO:0045639	positive regulation of myeloid cell differentiation	BP	51	19	0.009740459	3616	0.240841713
GO:2000106	regulation of leukocyte apoptotic process	BP	51	19	0.009740459	2600.5	0.240841713
GO:0042471	ear morphogenesis	BP	58	21	0.009771111	4089	0.240841713
GO:0070838	divalent metal ion transport	BP	186	55	0.009776671	4020	0.240841713
GO:0048858	cell projection morphogenesis	BP	532	140	0.00986517	5090	0.242118401
GO:0006874	cellular calcium ion homeostasis	BP	155	47	0.00994284	3590	0.243120844
GO:0007340	acrosome reaction	BP	10	6	0.010519397	2484	0.24627325
GO:0051639	actin filament network formation	BP	10	6	0.010519397	5408	0.24627325
GO:0006699	bile acid biosynthetic process	BP	10	6	0.010519397	3058	0.24627325
GO:0007635	chemosensory behavior	BP	10	6	0.010519397	3612	0.24627325
GO:0042094	interleukin-2 biosynthetic process	BP	10	6	0.010519397	2899	0.24627325
GO:0008028	monocarboxylic acid transmembrane transporter activity	MF	10	6	0.010519397	3906.5	0.24627325
GO:0070168	negative regulation of biomineral tissue development	BP	10	6	0.010519397	2831	0.24627325
GO:0006023	aminoglycan biosynthetic process	BP	31	13	0.010300638	4300	0.24627325
GO:0030239	myofibril assembly	BP	31	13	0.010300638	4081	0.24627325
GO:0015297	antiporter activity	MF	41	16	0.010426898	4377.5	0.24627325
GO:0030016	myofibril	CC	102	33	0.010360662	3930	0.24627325
GO:0051480	regulation of cytosolic calcium ion concentration	BP	102	33	0.010360662	3468	0.24627325
GO:0015672	monovalent inorganic cation transport	BP	175	52	0.010643994	3943.5	0.248309701
GO:0010594	regulation of endothelial cell migration	BP	62	22	0.01077211	3796	0.250413633
GO:1902656	calcium ion import into cytosol	BP	48	18	0.01085888	3857	0.250665472
GO:0097553	calcium ion transmembrane import into cytosol	BP	48	18	0.01085888	3857	0.250665472
GO:0030168	platelet activation	BP	55	20	0.010937495	4093	0.250726879
GO:0040012	regulation of locomotion	BP	438	117	0.010904911	4221.5	0.250726879
GO:0035082	axoneme assembly	BP	28	12	0.011093088	3469.5	0.252539879
GO:0030801	positive regulation of cyclic nucleotide metabolic process	BP	28	12	0.011093088	2941	0.252539879
GO:0008509	anion transmembrane transporter activity	MF	73	25	0.011246047	4394.5	0.255142269
GO:0072111	cell proliferation involved in kidney development	BP	13	7	0.012192702	3978	0.258830276
GO:0097028	dendritic cell differentiation	BP	13	7	0.012192702	2695	0.258830276
GO:0002029	desensitization of G-protein coupled receptor protein signaling pathway	BP	13	7	0.012192702	4372	0.258830276
GO:0008528	G-protein coupled peptide receptor activity	MF	13	7	0.012192702	2765	0.258830276
GO:0022401	negative adaptation of signaling pathway	BP	13	7	0.012192702	4372	0.258830276
GO:0045822	negative regulation of heart contraction	BP	13	7	0.012192702	4941	0.258830276
GO:0042605	peptide antigen binding	MF	13	7	0.012192702	2181	0.258830276
GO:0048670	regulation of collateral sprouting	BP	13	7	0.012192702	4206	0.258830276
GO:0051931	regulation of sensory perception	BP	13	7	0.012192702	3917	0.258830276
GO:0051930	regulation of sensory perception of pain	BP	13	7	0.012192702	3917	0.258830276
GO:0030804	positive regulation of cyclic nucleotide biosynthetic process	BP	25	11	0.011831589	2981.5	0.258830276
GO:0002275	myeloid cell activation involved in immune response	BP	38	15	0.011512489	3800	0.258830276
GO:0007129	synapsis	BP	38	15	0.011512489	3415.5	0.258830276
GO:0051238	sequestering of metal ion	BP	59	21	0.012086679	3619	0.258830276
GO:1903034	regulation of response to wounding	BP	77	26	0.012010611	3699	0.258830276
GO:0001764	neuron migration	BP	88	29	0.011938261	4888	0.258830276
GO:0010632	regulation of epithelial cell migration	BP	99	32	0.01163064	4085	0.258830276
GO:0050890	cognition	BP	137	42	0.011711547	4742	0.258830276
GO:0048667	cell morphogenesis involved in neuron differentiation	BP	320	88	0.011777987	5542	0.258830276
GO:0044703	multi-organism reproductive process	BP	472	125	0.011584999	3270	0.258830276
GO:0032101	regulation of response to external stimulus	BP	345	94	0.012290835	3442	0.260077215
GO:0019226	transmission of nerve impulse	BP	22	10	0.012448591	4445.5	0.262573795
GO:0005544	calcium-dependent phospholipid binding	MF	16	8	0.01283811	4057	0.263070984
GO:0046006	regulation of activated T cell proliferation	BP	16	8	0.01283811	2563	0.263070984
GO:0010543	regulation of platelet activation	BP	16	8	0.01283811	4486	0.263070984
GO:0032715	negative regulation of interleukin-6 production	BP	19	9	0.012838751	4224	0.263070984
GO:0030819	positive regulation of cAMP biosynthetic process	BP	19	9	0.012838751	2917	0.263070984
GO:0030500	regulation of bone mineralization	BP	35	14	0.012677646	3105	0.263070984
GO:0048469	cell maturation	BP	81	27	0.012735488	3483.5	0.263070984
GO:0002790	peptide secretion	BP	126	39	0.012527344	4054	0.263070984
GO:0050867	positive regulation of cell activation	BP	130	40	0.01281452	3452	0.263070984
GO:0007281	germ cell development	BP	161	48	0.012870634	3198	0.263070984
GO:0050804	modulation of synaptic transmission	BP	165	49	0.01301498	4904.5	0.265200294
GO:1903305	regulation of regulated secretory pathway	BP	63	22	0.013182157	4168	0.267780318
GO:0003208	cardiac ventricle morphogenesis	BP	42	16	0.013466444	4490	0.272716149
GO:0050920	regulation of chemotaxis	BP	74	25	0.013508273	4076	0.272726652
GO:0061135	endopeptidase regulator activity	MF	56	20	0.01356494	2174	0.273035768
GO:0051928	positive regulation of calcium ion transport	BP	49	18	0.013702249	3526	0.274961247
GO:0001750	photoreceptor outer segment	CC	32	13	0.013912589	5062.5	0.276224597
GO:0001938	positive regulation of endothelial cell proliferation	BP	32	13	0.013912589	3312	0.276224597
GO:0045177	apical part of cell	CC	209	60	0.01388761	4224.5	0.276224597
GO:0044441	ciliary part	CC	217	62	0.013932564	4363	0.276224597
GO:0070509	calcium ion import	BP	67	23	0.014220477	4076	0.279415445
GO:0005539	glycosaminoglycan binding	MF	67	23	0.014220477	3542	0.279415445
GO:0009612	response to mechanical stimulus	BP	67	23	0.014220477	4362	0.279415445
GO:0055074	calcium ion homeostasis	BP	158	47	0.014319998	3619	0.280535985
GO:0007610	behavior	BP	290	80	0.014580423	4332	0.28479275
GO:0051606	detection of stimulus	BP	60	21	0.014819284	1105	0.287755634
GO:0030595	leukocyte chemotaxis	BP	60	21	0.014819284	2824	0.287755634
GO:0035637	multicellular organismal signaling	BP	39	15	0.014973145	4845	0.288407373
GO:0030814	regulation of cAMP metabolic process	BP	39	15	0.014973145	3301	0.288407373
GO:0001508	action potential	BP	46	17	0.015333382	5837	0.288407373
GO:0032411	positive regulation of transporter activity	BP	46	17	0.015333382	3917	0.288407373
GO:0090279	regulation of calcium ion import	BP	46	17	0.015333382	3619	0.288407373
GO:0007259	JAK-STAT cascade	BP	71	24	0.015199959	2910	0.288407373
GO:0097696	STAT cascade	BP	71	24	0.015199959	2910	0.288407373
GO:0002699	positive regulation of immune effector process	BP	82	27	0.015092929	3248	0.288407373
GO:0001505	regulation of neurotransmitter levels	BP	82	27	0.015092929	4761.5	0.288407373
GO:0048515	spermatid differentiation	BP	97	31	0.015238772	2394.5	0.288407373
GO:0061564	axon development	BP	254	71	0.015158596	5077	0.288407373
GO:0007267	cell-cell signaling	BP	619	159	0.01549445	4113	0.290608966
GO:0098771	inorganic ion homeostasis	BP	299	82	0.015676611	3593.5	0.29319259
GO:0046879	hormone secretion	BP	151	45	0.015757399	3806.5	0.293871044
GO:0048592	eye morphogenesis	BP	86	28	0.015813238	4832	0.294081686
GO:0051270	regulation of cellular component movement	BP	456	120	0.016019058	4242	0.297072522
GO:0042383	sarcolemma	CC	75	25	0.016120224	4852	0.298111261
GO:0050982	detection of mechanical stimulus	BP	26	11	0.016497013	4780	0.300684314
GO:0050906	detection of stimulus involved in sensory perception	BP	26	11	0.016497013	1020	0.300684314
GO:0032637	interleukin-8 production	BP	26	11	0.016497013	3478	0.300684314
GO:1903523	negative regulation of blood circulation	BP	26	11	0.016497013	4522	0.300684314
GO:0007586	digestion	BP	36	14	0.016623716	2776	0.300684314
GO:0020037	heme binding	MF	36	14	0.016623716	2494.5	0.300684314
GO:0051588	regulation of neurotransmitter transport	BP	36	14	0.016623716	4979.5	0.300684314
GO:0043266	regulation of potassium ion transport	BP	36	14	0.016623716	4103	0.300684314
GO:0043583	ear development	BP	109	34	0.016722799	4081	0.301018608
GO:0072507	divalent inorganic cation homeostasis	BP	183	53	0.016733388	3663	0.301018608
GO:0008543	fibroblast growth factor receptor signaling pathway	BP	43	16	0.017154204	4549	0.302005486
GO:0030808	regulation of nucleotide biosynthetic process	BP	43	16	0.017154204	3358.5	0.302005486
GO:1900371	regulation of purine nucleotide biosynthetic process	BP	43	16	0.017154204	3383	0.302005486
GO:0051592	response to calcium ion	BP	50	18	0.017098275	4899	0.302005486
GO:0099531	presynaptic process involved in chemical synaptic transmission	BP	68	23	0.017112385	4833.5	0.302005486
GO:1903708	positive regulation of hemopoiesis	BP	94	30	0.017114948	3505	0.302005486
GO:0002443	leukocyte mediated immunity	BP	140	42	0.017120096	3208	0.302005486
GO:0010927	cellular component assembly involved in morphogenesis	BP	219	62	0.016954249	4335	0.302005486
GO:2000026	regulation of multicellular organismal development	BP	992	246	0.017231924	4155	0.302566915
GO:2000145	regulation of cell motility	BP	424	112	0.01746544	4171	0.305853671
GO:0031279	regulation of cyclase activity	BP	23	10	0.01774974	3322	0.309823512
GO:0072509	divalent inorganic cation transmembrane transporter activity	MF	83	27	0.017785991	4869	0.309823512
GO:0042445	hormone metabolic process	BP	61	21	0.018016626	3512	0.313015174
GO:0022804	active transmembrane transporter activity	MF	164	48	0.018161032	4263	0.314695896
GO:0030072	peptide hormone secretion	BP	125	38	0.018241805	4091	0.315268055
GO:0004027	alcohol sulfotransferase activity	MF	11	6	0.01886272	2218	0.316874492
GO:0004698	calcium-dependent protein kinase C activity	MF	11	6	0.01886272	4476	0.316874492
GO:0003351	epithelial cilium movement	BP	11	6	0.01886272	5169	0.316874492
GO:0042119	neutrophil activation	BP	11	6	0.01886272	3342.5	0.316874492
GO:0042104	positive regulation of activated T cell proliferation	BP	11	6	0.01886272	2814.5	0.316874492
GO:0048240	sperm capacitation	BP	11	6	0.01886272	2130.5	0.316874492
GO:0042508	tyrosine phosphorylation of Stat1 protein	BP	11	6	0.01886272	2891	0.316874492
GO:0034704	calcium channel complex	CC	20	9	0.018852946	7030	0.316874492
GO:0007157	heterophilic cell-cell adhesion via plasma membrane cell adhesion molecules	BP	20	9	0.018852946	5054	0.316874492
GO:0007435	salivary gland morphogenesis	BP	20	9	0.018852946	4608	0.316874492
GO:1903169	regulation of calcium ion transmembrane transport	BP	54	19	0.018753461	3526	0.316874492
GO:0006022	aminoglycan metabolic process	BP	47	17	0.019203004	3855.5	0.318952808
GO:0071248	cellular response to metal ion	BP	47	17	0.019203004	3612.5	0.318952808
GO:0051208	sequestering of calcium ion	BP	47	17	0.019203004	3857	0.318952808
GO:0007269	neurotransmitter secretion	BP	65	22	0.019276306	4962	0.318952808
GO:0099643	signal release from synapse	BP	65	22	0.019276306	4962	0.318952808
GO:0099504	synaptic vesicle cycle	BP	65	22	0.019276306	4997	0.318952808
GO:0046717	acid secretion	BP	14	7	0.019803361	3717.5	0.320445554
GO:0023058	adaptation of signaling pathway	BP	14	7	0.019803361	4372	0.320445554
GO:0060445	branching involved in salivary gland morphogenesis	BP	14	7	0.019803361	4604.5	0.320445554
GO:0071674	mononuclear cell migration	BP	14	7	0.019803361	2513.5	0.320445554
GO:0001653	peptide receptor activity	MF	14	7	0.019803361	2774	0.320445554
GO:0005245	voltage-gated calcium channel activity	MF	14	7	0.019803361	5886	0.320445554
GO:0033006	regulation of mast cell activation involved in immune response	BP	17	8	0.019634389	3729	0.320445554
GO:0043304	regulation of mast cell degranulation	BP	17	8	0.019634389	3729	0.320445554
GO:0048812	neuron projection morphogenesis	BP	347	93	0.019670636	5525	0.320445554
GO:0018108	peptidyl-tyrosine phosphorylation	BP	157	46	0.020029322	4032	0.323309502
GO:0060402	calcium ion transport into cytosol	BP	58	20	0.020296246	4204	0.326819064
GO:0048168	regulation of neuronal synaptic plasticity	BP	30	12	0.020354569	5040.5	0.326902424
GO:0060041	retina development in camera-type eye	BP	69	23	0.020447175	4698	0.326902424
GO:0072503	cellular divalent inorganic cation homeostasis	BP	173	50	0.02044997	3590	0.326902424
GO:0003013	circulatory system process	BP	185	53	0.020609318	3897	0.328653912
GO:0098742	cell-cell adhesion via plasma-membrane adhesion molecules	BP	51	18	0.021111629	5277	0.332032517
GO:0008201	heparin binding	MF	51	18	0.021111629	3454	0.332032517
GO:0015718	monocarboxylic acid transport	BP	51	18	0.021111629	3363	0.332032517
GO:0008589	regulation of smoothened signaling pathway	BP	51	18	0.021111629	5238	0.332032517
GO:0050953	sensory perception of light stimulus	BP	51	18	0.021111629	3850.5	0.332032517
GO:0051240	positive regulation of multicellular organismal process	BP	782	196	0.021122941	3992	0.332032517
GO:0009582	detection of abiotic stimulus	BP	44	16	0.021571234	4095	0.335135046
GO:0009581	detection of external stimulus	BP	44	16	0.021571234	4089	0.335135046
GO:0002088	lens development in camera-type eye	BP	44	16	0.021571234	4785	0.335135046
GO:0016079	synaptic vesicle exocytosis	BP	44	16	0.021571234	4979	0.335135046
GO:0030334	regulation of cell migration	BP	398	105	0.021574128	4260.5	0.335135046
GO:0016324	apical plasma membrane	CC	150	44	0.022096496	4159	0.341641839
GO:0019953	sexual reproduction	BP	415	109	0.022085386	3270	0.341641839
GO:1903530	regulation of secretion by cell	BP	328	88	0.022184993	3812	0.342208697
GO:0048699	generation of neurons	BP	856	213	0.022383011	4631	0.344458366
GO:0006875	cellular metal ion homeostasis	BP	218	61	0.022543858	3515	0.346126861
GO:0008015	blood circulation	BP	182	52	0.022784898	3887	0.349016007
GO:0009653	anatomical structure morphogenesis	BP	1524	367	0.022910761	4337.5	0.350131589
GO:0098862	cluster of actin-based cell projections	CC	100	31	0.023562701	4629.5	0.35926317
GO:0005604	basement membrane	CC	48	17	0.023778813	5580	0.36006359
GO:0030282	bone mineralization	BP	48	17	0.023778813	3324	0.36006359
GO:0055065	metal ion homeostasis	BP	251	69	0.023737962	3547.5	0.36006359
GO:0004896	cytokine receptor activity	MF	24	10	0.02454094	3326.5	0.36578467
GO:0061045	negative regulation of wound healing	BP	24	10	0.02454094	3191	0.36578467
GO:0051339	regulation of lyase activity	BP	24	10	0.02454094	3146	0.36578467
GO:1901379	regulation of potassium ion transmembrane transport	BP	24	10	0.02454094	4113	0.36578467
GO:0048771	tissue remodeling	BP	85	27	0.024301686	3990	0.36578467
GO:0016323	basolateral plasma membrane	CC	108	33	0.024599878	4715	0.36578467
GO:0050801	ion homeostasis	BP	317	85	0.024574701	3635.5	0.36578467
GO:0032990	cell part morphogenesis	BP	551	141	0.024448478	5076.5	0.36578467
GO:0018212	peptidyl-tyrosine modification	BP	159	46	0.024932807	4032	0.36990201
GO:0019838	growth factor binding	MF	74	24	0.025382939	4712	0.37573579
GO:0048666	neuron development	BP	645	163	0.025441299	4923	0.375757167
GO:0044344	cellular response to fibroblast growth factor stimulus	BP	52	18	0.025806981	3978	0.377111738
GO:0034109	homotypic cell-cell adhesion	BP	52	18	0.025806981	5113	0.377111738
GO:0050728	negative regulation of inflammatory response	BP	52	18	0.025806981	2623	0.377111738
GO:0007224	smoothened signaling pathway	BP	93	29	0.025784719	4601	0.377111738
GO:0032102	negative regulation of response to external stimulus	BP	120	36	0.025818616	3453	0.377111738
GO:0002685	regulation of leukocyte migration	BP	63	21	0.025999769	2908.5	0.378424557
GO:0006955	immune response	BP	472	122	0.026023137	3046.5	0.378424557
GO:0005254	chloride channel activity	MF	21	9	0.02666897	4179	0.379145339
GO:0099501	exocytic vesicle membrane	CC	21	9	0.02666897	4712	0.379145339
GO:2001259	positive regulation of cation channel activity	BP	21	9	0.02666897	4182	0.379145339
GO:0042531	positive regulation of tyrosine phosphorylation of STAT protein	BP	21	9	0.02666897	2428	0.379145339
GO:0040036	regulation of fibroblast growth factor receptor signaling pathway	BP	21	9	0.02666897	4453	0.379145339
GO:0043551	regulation of phosphatidylinositol 3-kinase activity	BP	21	9	0.02666897	5028	0.379145339
GO:0042312	regulation of vasodilation	BP	21	9	0.02666897	3637	0.379145339
GO:0030672	synaptic vesicle membrane	CC	21	9	0.02666897	4712	0.379145339
GO:0002763	positive regulation of myeloid leukocyte differentiation	BP	31	12	0.02670442	3117	0.379145339
GO:0051046	regulation of secretion	BP	351	93	0.026255689	3823	0.379145339
GO:0032940	secretion by cell	BP	468	121	0.026343895	3863	0.379145339
GO:1990782	protein tyrosine kinase binding	MF	45	16	0.026797978	5443.5	0.379657186
GO:0009611	response to wounding	BP	224	62	0.026892676	3796	0.380182971
GO:0019955	cytokine binding	MF	38	14	0.027232127	3427	0.380903613
GO:0002444	myeloid leukocyte mediated immunity	BP	38	14	0.027232127	3637	0.380903613
GO:0070527	platelet aggregation	BP	38	14	0.027232127	4806	0.380903613
GO:0040011	locomotion	BP	813	202	0.027171651	4237	0.380903613
GO:0006928	movement of cell or subcellular component	BP	955	235	0.027164419	4290	0.380903613
GO:0015144	carbohydrate transmembrane transporter activity	MF	18	8	0.0286431	3338.5	0.393961974
GO:1901476	carbohydrate transporter activity	MF	18	8	0.0286431	3338.5	0.393961974
GO:0042036	negative regulation of cytokine biosynthetic process	BP	18	8	0.0286431	3453	0.393961974
GO:0047429	nucleoside-triphosphate diphosphatase activity	MF	18	8	0.0286431	2636	0.393961974
GO:0004551	nucleotide diphosphatase activity	MF	18	8	0.0286431	3119	0.393961974
GO:1901021	positive regulation of calcium ion transmembrane transporter activity	BP	18	8	0.0286431	3658	0.393961974
GO:0098636	protein complex involved in cell adhesion	CC	18	8	0.0286431	5186	0.393961974
GO:0055080	cation homeostasis	BP	290	78	0.028238235	3593.5	0.393961974
GO:1904064	positive regulation of cation transmembrane transport	BP	49	17	0.029131988	3877	0.398197482
GO:0030799	regulation of cyclic nucleotide metabolic process	BP	49	17	0.029131988	3334	0.398197482
GO:0007601	visual perception	BP	49	17	0.029131988	3821.5	0.398197482
GO:0060401	cytosolic calcium ion transport	BP	60	20	0.029349778	4204	0.400345531
GO:0005545	1-phosphatidylinositol binding	MF	15	7	0.030187864	6785	0.400607515
GO:0001709	cell fate determination	BP	15	7	0.030187864	3397	0.400607515
GO:0002455	humoral immune response mediated by circulating immunoglobulin	BP	15	7	0.030187864	2662	0.400607515
GO:0051349	positive regulation of lyase activity	BP	15	7	0.030187864	3487	0.400607515
GO:0045909	positive regulation of vasodilation	BP	15	7	0.030187864	3719	0.400607515
GO:0010092	specification of animal organ identity	BP	15	7	0.030187864	4492	0.400607515
GO:1904427	positive regulation of calcium ion transmembrane transport	BP	28	11	0.029731169	3251	0.400607515
GO:0004714	transmembrane receptor protein tyrosine kinase activity	MF	28	11	0.029731169	5961.5	0.400607515
GO:0015081	sodium ion transmembrane transporter activity	MF	42	15	0.030218501	4405	0.400607515
GO:0005506	iron ion binding	MF	75	24	0.029741863	2879	0.400607515
GO:0015850	organic hydroxy compound transport	BP	75	24	0.029741863	3399	0.400607515
GO:1902107	positive regulation of leukocyte differentiation	BP	75	24	0.029741863	3203.5	0.400607515
GO:0050731	positive regulation of peptidyl-tyrosine phosphorylation	BP	75	24	0.029741863	3801	0.400607515
GO:0000904	cell morphogenesis involved in differentiation	BP	424	110	0.03011444	5290	0.400607515
GO:0048791	calcium ion-regulated exocytosis of neurotransmitter	BP	12	6	0.030788557	5085.5	0.401648266
GO:0050654	chondroitin sulfate proteoglycan metabolic process	BP	12	6	0.030788557	5199	0.401648266
GO:0035115	embryonic forelimb morphogenesis	BP	12	6	0.030788557	3324	0.401648266
GO:0016709	oxidoreductase activity	acting on paired donors	with incorporation or reduction of molecular oxygen	NAD(P)H as one donor	and incorporation of one atom of oxygen	MF	12	6	0.030788557	3103.5	0.401648266
GO:0048265	response to pain	BP	12	6	0.030788557	3617.5	0.401648266
GO:0033017	sarcoplasmic reticulum membrane	CC	12	6	0.030788557	4422	0.401648266
GO:0032649	regulation of interferon-gamma production	BP	35	13	0.030599719	2816	0.401648266
GO:0048762	mesenchymal cell differentiation	BP	102	31	0.030844543	4474	0.401648266
GO:0042060	wound healing	BP	173	49	0.030740565	3809	0.401648266
GO:0005319	lipid transporter activity	MF	53	18	0.031247767	4074.5	0.405300109
GO:0097529	myeloid leukocyte migration	BP	53	18	0.031247767	3045	0.405300109
GO:0007156	homophilic cell adhesion via plasma membrane adhesion molecules	BP	25	10	0.03301384	5554.5	0.418344287
GO:0042267	natural killer cell mediated cytotoxicity	BP	25	10	0.03301384	2872	0.418344287
GO:0002228	natural killer cell mediated immunity	BP	25	10	0.03301384	2845	0.418344287
GO:0038066	p38MAPK cascade	BP	25	10	0.03301384	4361	0.418344287
GO:0032677	regulation of interleukin-8 production	BP	25	10	0.03301384	3461	0.418344287
GO:0051283	negative regulation of sequestering of calcium ion	BP	46	16	0.032912429	3794	0.418344287
GO:0001936	regulation of endothelial cell proliferation	BP	46	16	0.032912429	3312	0.418344287
GO:0051282	regulation of sequestering of calcium ion	BP	46	16	0.032912429	3825.5	0.418344287
GO:0051209	release of sequestered calcium ion into cytosol	BP	46	16	0.032912429	3794	0.418344287
GO:0032412	regulation of ion transmembrane transporter activity	BP	87	27	0.032529554	4085	0.418344287
GO:0048870	cell motility	BP	727	181	0.03281469	4192	0.418344287
GO:0051674	localization of cell	BP	727	181	0.03281469	4192	0.418344287
GO:0032414	positive regulation of ion transmembrane transporter activity	BP	39	14	0.034097158	4001	0.426343625
GO:0010522	regulation of calcium ion transport into cytosol	BP	39	14	0.034097158	3817.5	0.426343625
GO:1903522	regulation of blood circulation	BP	95	29	0.033950347	4095.5	0.426343625
GO:0048871	multicellular organismal homeostasis	BP	166	47	0.033991135	3917	0.426343625
GO:0022412	cellular process involved in reproduction in multicellular organism	BP	174	49	0.033888372	3196	0.426343625
GO:0006820	anion transport	BP	178	50	0.033811968	3979.5	0.426343625
GO:0051241	negative regulation of multicellular organismal process	BP	574	145	0.033988537	3723	0.426343625
GO:0051279	regulation of release of sequestered calcium ion into cytosol	BP	32	12	0.034379519	3572.5	0.428732486
GO:0055001	muscle cell development	BP	99	30	0.034547968	4066.5	0.428732486
GO:0017157	regulation of exocytosis	BP	99	30	0.034547968	4168	0.428732486
GO:0032409	regulation of transporter activity	BP	99	30	0.034547968	4004	0.428732486
GO:0031348	negative regulation of defense response	BP	76	24	0.034645779	2868.5	0.429139652
GO:0003006	developmental process involved in reproduction	BP	410	106	0.035781934	3615.5	0.442382643
GO:0090280	positive regulation of calcium ion import	BP	22	9	0.036513848	3307	0.447243825
GO:2000351	regulation of endothelial cell apoptotic process	BP	22	9	0.036513848	3416	0.447243825
GO:0002886	regulation of myeloid leukocyte mediated immunity	BP	22	9	0.036513848	3311	0.447243825
GO:0048565	digestive tract development	BP	65	21	0.036421533	4092	0.447243825
GO:0031514	motile cilium	CC	65	21	0.036421533	2747	0.447243825
GO:0015077	monovalent inorganic cation transmembrane transporter activity	MF	119	35	0.036612951	3806	0.447627222
GO:0071774	response to fibroblast growth factor	BP	54	18	0.037494919	3978	0.454228439
GO:0070304	positive regulation of stress-activated protein kinase signaling cascade	BP	88	27	0.037361653	4628.5	0.454228439
GO:0055002	striated muscle cell development	BP	88	27	0.037361653	4087	0.454228439
GO:0010876	lipid localization	BP	171	48	0.037388637	3749	0.454228439
GO:0048646	anatomical structure formation involved in morphogenesis	BP	717	178	0.037496895	4206.5	0.454228439
GO:0009605	response to external stimulus	BP	898	220	0.037653337	3397	0.455288147
GO:0060326	cell chemotaxis	BP	92	28	0.038074574	2874.5	0.458701352
GO:0021953	central nervous system neuron differentiation	BP	92	28	0.038074574	4481	0.458701352
GO:0006873	cellular ion homeostasis	BP	261	70	0.038190378	3619	0.459258425
GO:0005253	anion channel activity	MF	29	11	0.038612805	4308	0.459318451
GO:0045576	mast cell activation	BP	29	11	0.038612805	3922.5	0.459318451
GO:0030810	positive regulation of nucleotide biosynthetic process	BP	29	11	0.038612805	3226.5	0.459318451
GO:1900373	positive regulation of purine nucleotide biosynthetic process	BP	29	11	0.038612805	3226.5	0.459318451
GO:0097530	granulocyte migration	BP	36	13	0.038499199	2826	0.459318451
GO:0017158	regulation of calcium ion-dependent exocytosis	BP	36	13	0.038499199	4979	0.459318451
GO:0048731	system development	BP	2352	551	0.03924656	4045.5	0.466017611
GO:0099003	vesicle-mediated transport in synapse	BP	58	19	0.039424559	4972	0.467290732
GO:0001818	negative regulation of cytokine production	BP	104	31	0.039737116	3425	0.470151323
GO:0072661	protein targeting to plasma membrane	BP	19	8	0.040137172	4604	0.471504645
GO:1900744	regulation of p38MAPK cascade	BP	19	8	0.040137172	4587	0.471504645
GO:0021954	central nervous system neuron development	BP	47	16	0.039988261	5681.5	0.471504645
GO:0005903	brush border	CC	77	24	0.040130763	4628.5	0.471504645
GO:0048659	smooth muscle cell proliferation	BP	81	25	0.041101864	4299	0.481125008
GO:0002696	positive regulation of leukocyte activation	BP	120	35	0.041057676	3437	0.481125008
GO:0070372	regulation of ERK1 and ERK2 cascade	BP	128	37	0.041417939	3379.5	0.48396679
GO:0034930	1-hydroxypyrene sulfotransferase activity	MF	10	5	0.048373933	2306.5	0.488874962
GO:0018722	1-phenanthrol sulfotransferase activity	MF	10	5	0.048373933	2306.5	0.488874962
GO:0018727	2-phenanthrol sulfotransferase activity	MF	10	5	0.048373933	2306.5	0.488874962
GO:0018723	3-phenanthrol sulfotransferase activity	MF	10	5	0.048373933	2306.5	0.488874962
GO:0018724	4-phenanthrol sulfotransferase activity	MF	10	5	0.048373933	2306.5	0.488874962
GO:0018726	9-phenanthrol sulfotransferase activity	MF	10	5	0.048373933	2306.5	0.488874962
GO:0002495	antigen processing and presentation of peptide antigen via MHC class II	BP	10	5	0.048373933	1874	0.488874962
GO:0002504	antigen processing and presentation of peptide or polysaccharide antigen via MHC class II	BP	10	5	0.048373933	2357.5	0.488874962
GO:0006182	cGMP biosynthetic process	BP	10	5	0.048373933	3690	0.488874962
GO:0051922	cholesterol sulfotransferase activity	MF	10	5	0.048373933	2306.5	0.488874962
GO:0006958	complement activation	classical pathway	BP	10	5	0.048373933	2744	0.488874962
GO:0015026	coreceptor activity	MF	10	5	0.048373933	3348	0.488874962
GO:0050910	detection of mechanical stimulus involved in sensory perception of sound	BP	10	5	0.048373933	4095	0.488874962
GO:0050694	galactose 3-O-sulfotransferase activity	MF	10	5	0.048373933	2383	0.488874962
GO:0004394	heparan sulfate 2-O-sulfotransferase activity	MF	10	5	0.048373933	2306.5	0.488874962
GO:0017095	heparan sulfate 6-O-sulfotransferase activity	MF	10	5	0.048373933	2306.5	0.488874962
GO:0034483	heparan sulfate sulfotransferase activity	MF	10	5	0.048373933	2383	0.488874962
GO:0016232	HNK-1 sulfotransferase activity	MF	10	5	0.048373933	2306.5	0.488874962
GO:0080131	hydroxyjasmonate sulfotransferase activity	MF	10	5	0.048373933	2306.5	0.488874962
GO:0032620	interleukin-17 production	BP	10	5	0.048373933	3559	0.488874962
GO:0042611	MHC protein complex	CC	10	5	0.048373933	1792	0.488874962
GO:0042474	middle ear morphogenesis	BP	10	5	0.048373933	2501	0.488874962
GO:0002548	monocyte chemotaxis	BP	10	5	0.048373933	2244	0.488874962
GO:0001537	N-acetylgalactosamine 4-O-sulfotransferase activity	MF	10	5	0.048373933	2230	0.488874962
GO:0001517	N-acetylglucosamine 6-O-sulfotransferase activity	MF	10	5	0.048373933	2306.5	0.488874962
GO:0045932	negative regulation of muscle contraction	BP	10	5	0.048373933	4514	0.488874962
GO:0019111	phenanthrol sulfotransferase activity	MF	10	5	0.048373933	2306.5	0.488874962
GO:0002888	positive regulation of myeloid leukocyte mediated immunity	BP	10	5	0.048373933	2754	0.488874962
GO:0045954	positive regulation of natural killer cell mediated cytotoxicity	BP	10	5	0.048373933	3494	0.488874962
GO:1901381	positive regulation of potassium ion transmembrane transport	BP	10	5	0.048373933	4845	0.488874962
GO:0050698	proteoglycan sulfotransferase activity	MF	10	5	0.048373933	2306.5	0.488874962
GO:1901722	regulation of cell proliferation involved in kidney development	BP	10	5	0.048373933	3996	0.488874962
GO:0071675	regulation of mononuclear cell migration	BP	10	5	0.048373933	2992	0.488874962
GO:0014823	response to activity	BP	10	5	0.048373933	3824	0.488874962
GO:0007271	synaptic transmission	cholinergic	BP	10	5	0.048373933	3486	0.488874962
GO:0018725	trans-3	4-dihydrodiolphenanthrene sulfotransferase activity	MF	10	5	0.048373933	2306.5	0.488874962
GO:0018721	trans-9R	10R-dihydrodiolphenanthrene sulfotransferase activity	MF	10	5	0.048373933	2306.5	0.488874962
GO:0042761	very long-chain fatty acid biosynthetic process	BP	10	5	0.048373933	3274	0.488874962
GO:0005891	voltage-gated calcium channel complex	CC	10	5	0.048373933	7037	0.488874962
GO:0008413	8-oxo-7	8-dihydroguanosine triphosphate pyrophosphatase activity	MF	13	6	0.046727861	2758	0.488874962
GO:0055090	acylglycerol homeostasis	BP	13	6	0.046727861	2885	0.488874962
GO:0070405	ammonium ion binding	MF	13	6	0.046727861	3186.5	0.488874962
GO:0035870	dITP diphosphatase activity	MF	13	6	0.046727861	2758	0.488874962
GO:0085029	extracellular matrix assembly	BP	13	6	0.046727861	5600	0.488874962
GO:0072012	glomerulus vasculature development	BP	13	6	0.046727861	3854.5	0.488874962
GO:0072643	interferon-gamma secretion	BP	13	6	0.046727861	3430	0.488874962
GO:0061440	kidney vasculature development	BP	13	6	0.046727861	4019	0.488874962
GO:0001773	myeloid dendritic cell activation	BP	13	6	0.046727861	3800	0.488874962
GO:0007274	neuromuscular synaptic transmission	BP	13	6	0.046727861	3288	0.488874962
GO:0008038	neuron recognition	BP	13	6	0.046727861	6604.5	0.488874962
GO:0043536	positive regulation of blood vessel endothelial cell migration	BP	13	6	0.046727861	4256	0.488874962
GO:0061437	renal system vasculature development	BP	13	6	0.046727861	4019	0.488874962
GO:0071867	response to monoamine	BP	13	6	0.046727861	5658.5	0.488874962
GO:0003009	skeletal muscle contraction	BP	13	6	0.046727861	3288	0.488874962
GO:0003735	structural constituent of ribosome	MF	13	6	0.046727861	1937	0.488874962
GO:0045061	thymic T cell selection	BP	13	6	0.046727861	3519.5	0.488874962
GO:0070328	triglyceride homeostasis	BP	13	6	0.046727861	2885	0.488874962
GO:0072210	metanephric nephron development	BP	16	7	0.043682118	4141.5	0.488874962
GO:2000352	negative regulation of endothelial cell apoptotic process	BP	16	7	0.043682118	3810	0.488874962
GO:0045026	plasma membrane fusion	BP	16	7	0.043682118	2802.5	0.488874962
GO:0031281	positive regulation of cyclase activity	BP	16	7	0.043682118	3526	0.488874962
GO:0032743	positive regulation of interleukin-2 production	BP	16	7	0.043682118	4715	0.488874962
GO:0045761	regulation of adenylate cyclase activity	BP	16	7	0.043682118	3237	0.488874962
GO:0034110	regulation of homotypic cell-cell adhesion	BP	16	7	0.043682118	4357	0.488874962
GO:0002026	regulation of the force of heart contraction	BP	16	7	0.043682118	4132	0.488874962
GO:0099516	ion antiporter activity	MF	23	9	0.048576488	4562	0.488874962
GO:0045744	negative regulation of G-protein coupled receptor protein signaling pathway	BP	23	9	0.048576488	3482	0.488874962
GO:0007431	salivary gland development	BP	23	9	0.048576488	5257.5	0.488874962
GO:0021517	ventral spinal cord development	BP	23	9	0.048576488	3691	0.488874962
GO:0048013	ephrin receptor signaling pathway	BP	26	10	0.043336857	4815	0.488874962
GO:0030166	proteoglycan biosynthetic process	BP	26	10	0.043336857	5029.5	0.488874962
GO:0044304	main axon	CC	33	12	0.043499465	6357	0.488874962
GO:0033555	multicellular organismal response to stress	BP	37	13	0.047739229	3801	0.488874962
GO:0006939	smooth muscle contraction	BP	37	13	0.047739229	3842.5	0.488874962
GO:0033559	unsaturated fatty acid metabolic process	BP	37	13	0.047739229	2418	0.488874962
GO:0008236	serine-type peptidase activity	MF	55	18	0.044605584	2200	0.488874962
GO:0017156	calcium ion regulated exocytosis	BP	59	19	0.046510741	4962	0.488874962
GO:0016298	lipase activity	MF	66	21	0.042661974	3528.5	0.488874962
GO:0022898	regulation of transmembrane transporter activity	BP	89	27	0.042711478	3923	0.488874962
GO:0070663	regulation of leukocyte proliferation	BP	93	28	0.043368666	3129.5	0.488874962
GO:0007411	axon guidance	BP	97	29	0.043938542	5446	0.488874962
GO:0097485	neuron projection guidance	BP	97	29	0.043938542	5486	0.488874962
GO:0001894	tissue homeostasis	BP	109	32	0.045195111	4208	0.488874962
GO:0046883	regulation of hormone secretion	BP	121	35	0.045895939	3706.5	0.488874962
GO:0030003	cellular cation homeostasis	BP	254	68	0.04199591	3614.5	0.488874962
GO:0055082	cellular chemical homeostasis	BP	334	87	0.045092111	3674.5	0.488874962
GO:0002684	positive regulation of immune system process	BP	334	87	0.045092111	3447	0.488874962
GO:0000165	MAPK cascade	BP	394	101	0.04847281	3966	0.488874962
GO:0023014	signal transduction by protein phosphorylation	BP	396	102	0.042478789	3982.5	0.488874962
GO:0009887	animal organ morphogenesis	BP	510	129	0.04200055	4202	0.488874962
GO:0032989	cellular component morphogenesis	BP	828	203	0.043460444	4877	0.488874962
GO:0034754	cellular hormone metabolic process	BP	30	11	0.049183363	2967	0.49272923
GO:0006690	icosanoid metabolic process	BP	30	11	0.049183363	2418	0.49272923
GO:0001676	long-chain fatty acid metabolic process	BP	30	11	0.049183363	2508	0.49272923
GO:0031347	regulation of defense response	BP	273	72	0.05016135	3345	0.501765502
GO:0000187	activation of MAPK activity	BP	52	17	0.050520299	4862.5	0.503069406
GO:0098656	anion transmembrane transport	BP	52	17	0.050520299	4830.5	0.503069406
GO:0016477	cell migration	BP	672	166	0.050510747	4290	0.503069406
GO:0006869	lipid transport	BP	146	41	0.050877905	3783	0.505867363
GO:0032609	interferon-gamma production	BP	41	14	0.051404781	2872	0.508807139
GO:0030971	receptor tyrosine kinase binding	MF	41	14	0.051404781	5481	0.508807139
GO:0002040	sprouting angiogenesis	BP	41	14	0.051404781	4640	0.508807139
GO:0007409	axonogenesis	BP	232	62	0.051829253	5210	0.512240613
GO:0022008	neurogenesis	BP	915	222	0.052500046	4653	0.51809462
GO:0017171	serine hydrolase activity	MF	56	18	0.05263186	2220	0.518620213
GO:0048660	regulation of smooth muscle cell proliferation	BP	79	24	0.052978893	4293	0.521110305
GO:0043408	regulation of MAPK cascade	BP	366	94	0.05304243	3900	0.521110305
GO:0060271	cilium morphogenesis	BP	183	50	0.053124409	4411	0.521113858
GO:0001568	blood vessel development	BP	345	89	0.053200657	4309.5	0.521113858
GO:0050798	activated T cell proliferation	BP	20	8	0.054326656	3641.5	0.526673519
GO:0002474	antigen processing and presentation of peptide antigen via MHC class I	BP	20	8	0.054326656	2584	0.526673519
GO:0048668	collateral sprouting	BP	20	8	0.054326656	5270	0.526673519
GO:0004697	protein kinase C activity	MF	20	8	0.054326656	5568.5	0.526673519
GO:0070193	synaptonemal complex organization	BP	20	8	0.054326656	3018	0.526673519
GO:0045981	positive regulation of nucleotide metabolic process	BP	45	15	0.054565993	2971	0.526673519
GO:1900544	positive regulation of purine nucleotide metabolic process	BP	45	15	0.054565993	2971	0.526673519
GO:0071241	cellular response to inorganic substance	BP	60	19	0.054463383	2984	0.526673519
GO:0032874	positive regulation of stress-activated MAPK cascade	BP	87	26	0.054489822	4664	0.526673519
GO:0004857	enzyme inhibitor activity	MF	171	47	0.054229328	2750	0.526673519
GO:0007167	enzyme linked receptor protein signaling pathway	BP	481	121	0.05473245	4256	0.527508959
GO:0032944	regulation of mononuclear cell proliferation	BP	91	27	0.055072693	3149	0.530014456
GO:0042562	hormone binding	MF	27	10	0.055647323	3881.5	0.534765106
GO:0046425	regulation of JAK-STAT cascade	BP	64	20	0.056046484	2729.5	0.53625926
GO:1904892	regulation of STAT cascade	BP	64	20	0.056046484	2729.5	0.53625926
GO:0022414	reproductive process	BP	752	184	0.056007647	3460	0.53625926
GO:0050865	regulation of cell activation	BP	229	61	0.056466384	3354	0.539495029
GO:0098793	presynapse	CC	135	38	0.0565687	4894	0.539691562
GO:0001578	microtubule bundle formation	BP	49	16	0.057286196	3857	0.545748146
GO:0005198	structural molecule activity	MF	217	58	0.058215932	2670.5	0.553806312
GO:0000003	reproduction	BP	753	184	0.058371203	3458	0.554484431
GO:0055123	digestive system development	BP	72	22	0.05857543	4179	0.555624984
GO:0097458	neuron part	CC	840	204	0.059234254	4743	0.561068211
GO:0031672	A band	CC	17	7	0.060515528	3403	0.561128534
GO:0009931	calcium-dependent protein serine/threonine kinase activity	MF	17	7	0.060515528	4489	0.561128534
GO:0015893	drug transport	BP	17	7	0.060515528	4363	0.561128534
GO:0035136	forelimb morphogenesis	BP	17	7	0.060515528	4186	0.561128534
GO:0008305	integrin complex	CC	17	7	0.060515528	5320	0.561128534
GO:2001240	negative regulation of extrinsic apoptotic signaling pathway in absence of ligand	BP	17	7	0.060515528	3708	0.561128534
GO:1901099	negative regulation of signal transduction in absence of ligand	BP	17	7	0.060515528	3708	0.561128534
GO:0043268	positive regulation of potassium ion transport	BP	17	7	0.060515528	4952	0.561128534
GO:0060740	prostate gland epithelium morphogenesis	BP	17	7	0.060515528	4601	0.561128534
GO:0060512	prostate gland morphogenesis	BP	17	7	0.060515528	4486.5	0.561128534
GO:0007130	synaptonemal complex assembly	BP	17	7	0.060515528	3382	0.561128534
GO:0042088	T-helper 1 type immune response	BP	17	7	0.060515528	2886	0.561128534
GO:0001776	leukocyte homeostasis	BP	53	17	0.059621218	3989	0.561128534
GO:0048017	inositol lipid-mediated signaling	BP	76	23	0.059567225	4631	0.561128534
GO:1903039	positive regulation of leukocyte cell-cell adhesion	BP	80	24	0.060403274	3417	0.561128534
GO:0009306	protein secretion	BP	255	67	0.061085905	3839	0.565622926
GO:0006821	chloride transport	BP	31	11	0.061546782	4559	0.56817418
GO:1903035	negative regulation of response to wounding	BP	31	11	0.061546782	3731	0.56817418
GO:0001935	endothelial cell proliferation	BP	57	18	0.061619617	3405.5	0.56817418
GO:1901343	negative regulation of vasculature development	BP	42	14	0.06199792	3876	0.568486487
GO:2001257	regulation of cation channel activity	BP	42	14	0.06199792	3753	0.568486487
GO:0004252	serine-type endopeptidase activity	MF	42	14	0.06199792	1988	0.568486487
GO:0046906	tetrapyrrole binding	MF	42	14	0.06199792	2570.5	0.568486487
GO:0048839	inner ear development	BP	92	27	0.062133449	4093	0.568939019
GO:0072577	endothelial cell apoptotic process	BP	24	9	0.062997817	3796	0.570015999
GO:0002279	mast cell activation involved in immune response	BP	24	9	0.062997817	3796	0.570015999
GO:0043303	mast cell degranulation	BP	24	9	0.062997817	3796	0.570015999
GO:0002448	mast cell mediated immunity	BP	24	9	0.062997817	3729	0.570015999
GO:0045494	photoreceptor cell maintenance	BP	24	9	0.062997817	6043.5	0.570015999
GO:0045214	sarcomere organization	BP	24	9	0.062997817	4302	0.570015999
GO:0090087	regulation of peptide transport	BP	104	30	0.062954687	4060.5	0.570015999
GO:0045637	regulation of myeloid cell differentiation	BP	116	33	0.063114465	3454	0.570015999
GO:0048878	chemical homeostasis	BP	518	129	0.063098543	3705	0.570015999
GO:0031175	neuron projection development	BP	565	140	0.062631098	5077	0.570015999
GO:0071887	leukocyte apoptotic process	BP	61	19	0.063323371	2687.5	0.57112144
GO:0048593	camera-type eye morphogenesis	BP	65	20	0.064768685	4779	0.581772596
GO:0002761	regulation of myeloid leukocyte differentiation	BP	65	20	0.064768685	3352.5	0.581772596
GO:0002252	immune effector process	BP	344	88	0.064604505	3203.5	0.581772596
GO:1904035	regulation of epithelial cell apoptotic process	BP	46	15	0.065043524	3470	0.583447484
GO:0001667	ameboidal-type cell migration	BP	202	54	0.065459892	4499	0.586385629
GO:0031234	extrinsic component of cytoplasmic side of plasma membrane	CC	69	21	0.065986794	4374.5	0.589505841
GO:0000902	cell morphogenesis	BP	769	187	0.065915645	4986.5	0.589505841
GO:0002478	antigen processing and presentation of exogenous peptide antigen	BP	14	6	0.066921237	2589	0.589819893
GO:0050974	detection of mechanical stimulus involved in sensory perception	BP	14	6	0.066921237	4214	0.589819893
GO:0036230	granulocyte activation	BP	14	6	0.066921237	3640	0.589819893
GO:0010719	negative regulation of epithelial to mesenchymal transition	BP	14	6	0.066921237	3096	0.589819893
GO:0043552	positive regulation of phosphatidylinositol 3-kinase activity	BP	14	6	0.066921237	5014	0.589819893
GO:0033032	regulation of myeloid cell apoptotic process	BP	14	6	0.066921237	3840	0.589819893
GO:0007608	sensory perception of smell	BP	14	6	0.066921237	960	0.589819893
GO:0099565	chemical synaptic transmission	postsynaptic	BP	35	12	0.066462449	5700	0.589819893
GO:1903524	positive regulation of blood circulation	BP	35	12	0.066462449	3637	0.589819893
GO:0060078	regulation of postsynaptic membrane potential	BP	35	12	0.066462449	5168	0.589819893
GO:0003018	vascular process in circulatory system	BP	73	22	0.067004683	3754.5	0.589819893
GO:0015698	inorganic anion transport	BP	50	16	0.067617971	4179	0.594425894
GO:0043197	dendritic spine	CC	81	24	0.068530183	5634	0.600844982
GO:0097479	synaptic vesicle localization	BP	81	24	0.068530183	4962	0.600844982
GO:0015491	cation:cation antiporter activity	MF	11	5	0.07296661	4522	0.601405192
GO:0045499	chemorepellent activity	MF	11	5	0.07296661	6449	0.601405192
GO:0060285	cilium-dependent cell motility	BP	11	5	0.07296661	3308.5	0.601405192
GO:0001539	cilium or flagellum-dependent cell motility	BP	11	5	0.07296661	3308.5	0.601405192
GO:0008828	dATP pyrophosphohydrolase activity	MF	11	5	0.07296661	3033.5	0.601405192
GO:0019176	dihydroneopterin monophosphate phosphatase activity	MF	11	5	0.07296661	3033.5	0.601405192
GO:0019177	dihydroneopterin triphosphate pyrophosphohydrolase activity	MF	11	5	0.07296661	3033.5	0.601405192
GO:0036218	dTTP diphosphatase activity	MF	11	5	0.07296661	3033.5	0.601405192
GO:0061436	establishment of skin barrier	BP	11	5	0.07296661	3078.5	0.601405192
GO:0030497	fatty acid elongation	BP	11	5	0.07296661	3026	0.601405192
GO:0034211	GTP-dependent protein kinase activity	MF	11	5	0.07296661	5586	0.601405192
GO:0072687	meiotic spindle	CC	11	5	0.07296661	2673	0.601405192
GO:0030818	negative regulation of cAMP biosynthetic process	BP	11	5	0.07296661	3826	0.601405192
GO:0030803	negative regulation of cyclic nucleotide biosynthetic process	BP	11	5	0.07296661	3801	0.601405192
GO:0032689	negative regulation of interferon-gamma production	BP	11	5	0.07296661	2721	0.601405192
GO:0032692	negative regulation of interleukin-1 production	BP	11	5	0.07296661	3804	0.601405192
GO:0019228	neuronal action potential	BP	11	5	0.07296661	5837	0.601405192
GO:0044606	phosphocholine hydrolase activity	MF	11	5	0.07296661	3033.5	0.601405192
GO:0010666	positive regulation of cardiac muscle cell apoptotic process	BP	11	5	0.07296661	4045	0.601405192
GO:0002717	positive regulation of natural killer cell mediated immunity	BP	11	5	0.07296661	3227.5	0.601405192
GO:1900745	positive regulation of p38MAPK cascade	BP	11	5	0.07296661	3555	0.601405192
GO:0010663	positive regulation of striated muscle cell apoptotic process	BP	11	5	0.07296661	4045	0.601405192
GO:0007205	protein kinase C-activating G-protein coupled receptor signaling pathway	BP	11	5	0.07296661	4724	0.601405192
GO:1904705	regulation of vascular smooth muscle cell proliferation	BP	11	5	0.07296661	3661	0.601405192
GO:1901385	regulation of voltage-gated calcium channel activity	BP	11	5	0.07296661	3753	0.601405192
GO:0004787	thiamine-pyrophosphatase activity	MF	11	5	0.07296661	3033.5	0.601405192
GO:0008758	UDP-2	3-diacylglucosamine hydrolase activity	MF	11	5	0.07296661	3033.5	0.601405192
GO:1990874	vascular smooth muscle cell proliferation	BP	11	5	0.07296661	3661	0.601405192
GO:0034113	heterotypic cell-cell adhesion	BP	21	8	0.071346771	4394	0.601405192
GO:0017110	nucleoside-diphosphatase activity	MF	21	8	0.071346771	3746	0.601405192
GO:0004629	phospholipase C activity	MF	21	8	0.071346771	5879	0.601405192
GO:0060042	retina morphogenesis in camera-type eye	BP	21	8	0.071346771	4103.5	0.601405192
GO:0030507	spectrin binding	MF	21	8	0.071346771	6369.5	0.601405192
GO:0030276	clathrin binding	MF	28	10	0.070045187	5165	0.601405192
GO:0030317	flagellated sperm motility	BP	28	10	0.070045187	2489	0.601405192
GO:1904036	negative regulation of epithelial cell apoptotic process	BP	28	10	0.070045187	3803	0.601405192
GO:0032652	regulation of interleukin-1 production	BP	28	10	0.070045187	3707	0.601405192
GO:0043550	regulation of lipid kinase activity	BP	28	10	0.070045187	5028	0.601405192
GO:0097722	sperm motility	BP	28	10	0.070045187	2489	0.601405192
GO:0055013	cardiac muscle cell development	BP	39	13	0.070555805	4383.5	0.601405192
GO:0032418	lysosome localization	BP	39	13	0.070555805	3473	0.601405192
GO:0019221	cytokine-mediated signaling pathway	BP	133	37	0.068926609	3321	0.601405192
GO:0003012	muscle system process	BP	162	44	0.071882236	4177.5	0.601405192
GO:0044782	cilium organization	BP	178	48	0.069385085	4335	0.601405192
GO:0001525	angiogenesis	BP	224	59	0.071936835	4137.5	0.601405192
GO:0048514	blood vessel morphogenesis	BP	282	73	0.069400841	4293	0.601405192
GO:0051094	positive regulation of developmental process	BP	706	172	0.071367103	4153	0.601405192
GO:0007399	nervous system development	BP	1221	290	0.071728925	4594	0.601405192
GO:0071706	tumor necrosis factor superfamily cytokine production	BP	62	19	0.073125111	3459	0.601960078
GO:0048644	muscle organ morphogenesis	BP	43	14	0.073961012	3959	0.608082939
GO:0044707	single-multicellular organism process	BP	3172	729	0.074063334	3913	0.608166829
GO:0007292	female gamete generation	BP	66	20	0.074380299	4076.5	0.610010846
GO:0001077	transcriptional activator activity	RNA polymerase II core promoter proximal region sequence-specific binding	MF	142	39	0.0747114	4093	0.611966085
GO:0030182	neuron differentiation	BP	768	186	0.075085865	4741	0.614271231
GO:0043198	dendritic shaft	CC	32	11	0.075777252	6043	0.615352301
GO:0032612	interleukin-1 production	BP	32	11	0.075777252	3718.5	0.615352301
GO:0030850	prostate gland development	BP	32	11	0.075777252	4566	0.615352301
GO:0046928	regulation of neurotransmitter secretion	BP	32	11	0.075777252	4997	0.615352301
GO:1903725	regulation of phospholipid metabolic process	BP	32	11	0.075777252	4321.5	0.615352301
GO:0070371	ERK1 and ERK2 cascade	BP	134	37	0.075698272	3487	0.615352301
GO:0045143	homologous chromosome segregation	BP	47	15	0.076788179	3495	0.620508639
GO:0042472	inner ear morphogenesis	BP	47	15	0.076788179	4219	0.620508639
GO:0050921	positive regulation of chemotaxis	BP	47	15	0.076788179	3046	0.620508639
GO:0002237	response to molecule of bacterial origin	BP	126	35	0.076567585	2703	0.620508639
GO:0061134	peptidase regulator activity	MF	78	23	0.076884547	2324.5	0.620527844
GO:0008021	synaptic vesicle	CC	82	24	0.077381775	4668	0.623778359
GO:0032103	positive regulation of response to external stimulus	BP	90	26	0.077984903	2911.5	0.624394101
GO:0050670	regulation of lymphocyte proliferation	BP	90	26	0.077984903	3110	0.624394101
GO:0090276	regulation of peptide hormone secretion	BP	102	29	0.078120195	4093	0.624394101
GO:0002791	regulation of peptide secretion	BP	102	29	0.078120195	4060.5	0.624394101
GO:0030073	insulin secretion	BP	106	30	0.078004178	4252	0.624394101
GO:0007626	locomotory behavior	BP	110	31	0.077822191	4873	0.624394101
GO:0044700	single organism signaling	BP	2678	618	0.077823244	3250	0.624394101
GO:0001819	positive regulation of cytokine production	BP	159	43	0.078884033	3405	0.629736863
GO:0015844	monoamine transport	BP	25	9	0.079863804	3456	0.632966189
GO:0032729	positive regulation of interferon-gamma production	BP	25	9	0.079863804	3387.5	0.632966189
GO:1903307	positive regulation of regulated secretory pathway	BP	25	9	0.079863804	3637	0.632966189
GO:0010665	regulation of cardiac muscle cell apoptotic process	BP	25	9	0.079863804	3850	0.632966189
GO:0043300	regulation of leukocyte degranulation	BP	25	9	0.079863804	3637	0.632966189
GO:0019229	regulation of vasoconstriction	BP	25	9	0.079863804	3810	0.632966189
GO:0008422	beta-glucosidase activity	MF	18	7	0.080797982	5339	0.63352527
GO:0010857	calcium-dependent protein kinase activity	MF	18	7	0.080797982	4476	0.63352527
GO:1902476	chloride transmembrane transport	BP	18	7	0.080797982	5292	0.63352527
GO:0071715	icosanoid transport	BP	18	7	0.080797982	2884	0.63352527
GO:0032528	microvillus organization	BP	18	7	0.080797982	4380	0.63352527
GO:0001786	phosphatidylserine binding	MF	18	7	0.080797982	4600.5	0.63352527
GO:0015370	solute:sodium symporter activity	MF	18	7	0.080797982	4152	0.63352527
GO:0004675	transmembrane receptor protein serine/threonine kinase activity	MF	18	7	0.080797982	4829	0.63352527
GO:0014031	mesenchymal cell development	BP	36	12	0.080444073	4726	0.63352527
GO:0048306	calcium-dependent protein binding	MF	40	13	0.084243504	3499	0.658975842
GO:0031594	neuromuscular junction	CC	40	13	0.084243504	4636	0.658975842
GO:0008406	gonad development	BP	111	31	0.086021963	3870	0.672091125
GO:0048546	digestive tract morphogenesis	BP	29	10	0.086588545	4593.5	0.672538326
GO:0030286	dynein complex	CC	29	10	0.086588545	4600.5	0.672538326
GO:0035272	exocrine system development	BP	29	10	0.086588545	4604.5	0.672538326
GO:0055010	ventricular cardiac muscle tissue morphogenesis	BP	29	10	0.086588545	4505.5	0.672538326
GO:0001816	cytokine production	BP	294	75	0.086567709	3516	0.672538326
GO:0046849	bone remodeling	BP	44	14	0.08733149	4244.5	0.676716543
GO:0006959	humoral immune response	BP	44	14	0.08733149	1895	0.676716543
GO:0008206	bile acid metabolic process	BP	15	6	0.091410152	3722	0.686459725
GO:0005520	insulin-like growth factor binding	MF	15	6	0.091410152	3004.5	0.686459725
GO:0050701	interleukin-1 secretion	BP	15	6	0.091410152	3710	0.686459725
GO:0042470	melanosome	CC	15	6	0.091410152	3799	0.686459725
GO:0033028	myeloid cell apoptotic process	BP	15	6	0.091410152	3717	0.686459725
GO:0043267	negative regulation of potassium ion transport	BP	15	6	0.091410152	3319.5	0.686459725
GO:0048770	pigment granule	CC	15	6	0.091410152	3799	0.686459725
GO:0090218	positive regulation of lipid kinase activity	BP	15	6	0.091410152	4713	0.686459725
GO:0010661	positive regulation of muscle cell apoptotic process	BP	15	6	0.091410152	3714	0.686459725
GO:0032816	positive regulation of natural killer cell activation	BP	15	6	0.091410152	3937.5	0.686459725
GO:0045652	regulation of megakaryocyte differentiation	BP	15	6	0.091410152	1733.5	0.686459725
GO:0060632	regulation of microtubule-based movement	BP	15	6	0.091410152	3531.5	0.686459725
GO:0042269	regulation of natural killer cell mediated cytotoxicity	BP	15	6	0.091410152	3157.5	0.686459725
GO:0002715	regulation of natural killer cell mediated immunity	BP	15	6	0.091410152	2961	0.686459725
GO:0001523	retinoid metabolic process	BP	15	6	0.091410152	2635.5	0.686459725
GO:0051119	sugar transmembrane transporter activity	MF	15	6	0.091410152	3534.5	0.686459725
GO:0050710	negative regulation of cytokine secretion	BP	22	8	0.091251298	3667	0.686459725
GO:1903318	negative regulation of protein maturation	BP	22	8	0.091251298	2961	0.686459725
GO:0010955	negative regulation of protein processing	BP	22	8	0.091251298	2961	0.686459725
GO:0098900	regulation of action potential	BP	22	8	0.091251298	6140.5	0.686459725
GO:0006940	regulation of smooth muscle contraction	BP	22	8	0.091251298	3801	0.686459725
GO:0032355	response to estradiol	BP	22	8	0.091251298	3188	0.686459725
GO:0060079	excitatory postsynaptic potential	BP	33	11	0.091916146	5785	0.686459725
GO:0007140	male meiosis	BP	33	11	0.091916146	4338	0.686459725
GO:0050771	negative regulation of axonogenesis	BP	33	11	0.091916146	5921	0.686459725
GO:0032755	positive regulation of interleukin-6 production	BP	33	11	0.091916146	3307	0.686459725
GO:0045604	regulation of epidermal cell differentiation	BP	33	11	0.091916146	3485	0.686459725
GO:0007260	tyrosine phosphorylation of STAT protein	BP	33	11	0.091916146	3151	0.686459725
GO:0042476	odontogenesis	BP	52	16	0.091841767	4316	0.686459725
GO:0001944	vasculature development	BP	363	91	0.091674236	4314	0.686459725
GO:0072359	circulatory system development	BP	573	140	0.08934823	4345	0.686459725
GO:0023052	signaling	BP	2684	618	0.088750608	3260	0.686459725
GO:0032680	regulation of tumor necrosis factor production	BP	60	18	0.094694887	3450	0.703910523
GO:1903555	regulation of tumor necrosis factor superfamily cytokine production	BP	60	18	0.094694887	3459	0.703910523
GO:0045137	development of primary sexual characteristics	BP	112	31	0.094785891	3904	0.703910523
GO:0051251	positive regulation of lymphocyte activation	BP	112	31	0.094785891	3444	0.703910523
GO:0010038	response to metal ion	BP	112	31	0.094785891	3954	0.703910523
GO:0015908	fatty acid transport	BP	37	12	0.096142398	3314	0.705257905
GO:0043299	leukocyte degranulation	BP	37	12	0.096142398	3729	0.705257905
GO:0048747	muscle fiber development	BP	37	12	0.096142398	3477	0.705257905
GO:0051145	smooth muscle cell differentiation	BP	37	12	0.096142398	4128	0.705257905
GO:0008217	regulation of blood pressure	BP	64	19	0.095654268	3307	0.705257905
GO:0008016	regulation of heart contraction	BP	64	19	0.095654268	4204	0.705257905
GO:0006941	striated muscle contraction	BP	64	19	0.095654268	4330	0.705257905
GO:0002449	lymphocyte mediated immunity	BP	104	29	0.095864994	3101.5	0.705257905
GO:0009617	response to bacterium	BP	178	47	0.095839981	2425	0.705257905
GO:0007276	gamete generation	BP	351	88	0.095619768	3338	0.705257905
GO:0048856	anatomical structure development	BP	3032	695	0.095568015	3925	0.705257905
GO:0050870	positive regulation of T cell activation	BP	76	22	0.097165665	3379	0.711973055
GO:0044309	neuron spine	CC	84	24	0.097326357	5634	0.712359874
GO:0061061	muscle structure development	BP	360	90	0.097965493	4087	0.71624384
GO:0016327	apicolateral plasma membrane	CC	12	5	0.103093791	3723	0.720344129
GO:0034185	apolipoprotein binding	MF	12	5	0.103093791	7531	0.720344129
GO:0071868	cellular response to monoamine stimulus	BP	12	5	0.103093791	5987	0.720344129
GO:0016805	dipeptidase activity	MF	12	5	0.103093791	3082	0.720344129
GO:0007588	excretion	BP	12	5	0.103093791	3399	0.720344129
GO:0061029	eyelid development in camera-type eye	BP	12	5	0.103093791	4093	0.720344129
GO:0097435	fibril organization	BP	12	5	0.103093791	3589.5	0.720344129
GO:0051861	glycolipid binding	MF	12	5	0.103093791	2777.5	0.720344129
GO:0022839	ion gated channel activity	MF	12	5	0.103093791	3979	0.720344129
GO:0030815	negative regulation of cAMP metabolic process	BP	12	5	0.103093791	3777	0.720344129
GO:0030800	negative regulation of cyclic nucleotide metabolic process	BP	12	5	0.103093791	3634	0.720344129
GO:0002446	neutrophil mediated immunity	BP	12	5	0.103093791	3524.5	0.720344129
GO:0043302	positive regulation of leukocyte degranulation	BP	12	5	0.103093791	2783.5	0.720344129
GO:0010893	positive regulation of steroid biosynthetic process	BP	12	5	0.103093791	4021	0.720344129
GO:0043394	proteoglycan binding	MF	12	5	0.103093791	4596	0.720344129
GO:0050433	regulation of catecholamine secretion	BP	12	5	0.103093791	3146	0.720344129
GO:0050704	regulation of interleukin-1 secretion	BP	12	5	0.103093791	3704	0.720344129
GO:0045649	regulation of macrophage differentiation	BP	12	5	0.103093791	3514	0.720344129
GO:0048385	regulation of retinoic acid receptor signaling pathway	BP	12	5	0.103093791	4617	0.720344129
GO:0043114	regulation of vascular permeability	BP	12	5	0.103093791	4283	0.720344129
GO:0071869	response to catecholamine	BP	12	5	0.103093791	5987	0.720344129
GO:0036119	response to platelet-derived growth factor	BP	12	5	0.103093791	4363	0.720344129
GO:0046625	sphingolipid binding	MF	12	5	0.103093791	5284	0.720344129
GO:0005865	striated muscle thin filament	CC	12	5	0.103093791	2909	0.720344129
GO:0031629	synaptic vesicle fusion to presynaptic active zone membrane	BP	12	5	0.103093791	3429	0.720344129
GO:0001659	temperature homeostasis	BP	12	5	0.103093791	2795	0.720344129
GO:0099500	vesicle fusion to plasma membrane	BP	12	5	0.103093791	3429	0.720344129
GO:0036222	XTP diphosphatase activity	MF	12	5	0.103093791	2836	0.720344129
GO:0021515	cell differentiation in spinal cord	BP	19	7	0.104516788	3138	0.720344129
GO:0002089	lens morphogenesis in camera-type eye	BP	19	7	0.104516788	5099	0.720344129
GO:0007616	long-term memory	BP	19	7	0.104516788	6318	0.720344129
GO:0030225	macrophage differentiation	BP	19	7	0.104516788	3897	0.720344129
GO:0005771	multivesicular body	CC	19	7	0.104516788	2724	0.720344129
GO:0030517	negative regulation of axon extension	BP	19	7	0.104516788	5858	0.720344129
GO:0006911	phagocytosis	engulfment	BP	19	7	0.104516788	4496	0.720344129
GO:0070169	positive regulation of biomineral tissue development	BP	19	7	0.104516788	4106.5	0.720344129
GO:0030501	positive regulation of bone mineralization	BP	19	7	0.104516788	4106.5	0.720344129
GO:0045684	positive regulation of epidermis development	BP	19	7	0.104516788	2912	0.720344129
GO:0090184	positive regulation of kidney development	BP	19	7	0.104516788	4171	0.720344129
GO:0015459	potassium channel regulator activity	MF	19	7	0.104516788	3677	0.720344129
GO:0042734	presynaptic membrane	CC	19	7	0.104516788	6281	0.720344129
GO:0051966	regulation of synaptic transmission	glutamatergic	BP	19	7	0.104516788	5785	0.720344129
GO:0048741	skeletal muscle fiber development	BP	19	7	0.104516788	3323	0.720344129
GO:0031076	embryonic camera-type eye development	BP	26	9	0.0992016	4829.5	0.720344129
GO:1904063	negative regulation of cation transmembrane transport	BP	26	9	0.0992016	3530	0.720344129
GO:0042461	photoreceptor cell development	BP	26	9	0.0992016	4334	0.720344129
GO:0010662	regulation of striated muscle cell apoptotic process	BP	26	9	0.0992016	3796	0.720344129
GO:0022600	digestive system process	BP	30	10	0.105291137	3514.5	0.720344129
GO:0071621	granulocyte chemotaxis	BP	30	10	0.105291137	2656	0.720344129
GO:0048663	neuron fate commitment	BP	30	10	0.105291137	3397	0.720344129
GO:0009994	oocyte differentiation	BP	30	10	0.105291137	4161	0.720344129
GO:0046427	positive regulation of JAK-STAT cascade	BP	30	10	0.105291137	2496	0.720344129
GO:1904894	positive regulation of STAT cascade	BP	30	10	0.105291137	2496	0.720344129
GO:0061001	regulation of dendritic spine morphogenesis	BP	30	10	0.105291137	8877	0.720344129
GO:0042509	regulation of tyrosine phosphorylation of STAT protein	BP	30	10	0.105291137	2910	0.720344129
GO:0021510	spinal cord development	BP	41	13	0.099490054	4170	0.720344129
GO:0031032	actomyosin structure organization	BP	113	31	0.104121677	4496	0.720344129
GO:0006898	receptor-mediated endocytosis	BP	113	31	0.104121677	4339	0.720344129
GO:0001817	regulation of cytokine production	BP	263	67	0.102611034	3454.5	0.720344129
GO:0007169	transmembrane receptor protein tyrosine kinase signaling pathway	BP	305	77	0.100132508	4628	0.720344129
GO:0022603	regulation of anatomical structure morphogenesis	BP	559	136	0.102581835	4458	0.720344129
GO:0044702	single organism reproductive process	BP	716	172	0.104793389	3495	0.720344129
GO:0072330	monocarboxylic acid biosynthetic process	BP	105	29	0.105658813	3085	0.722111269
GO:0022409	positive regulation of cell-cell adhesion	BP	97	27	0.106990419	3448	0.730455787
GO:0032640	tumor necrosis factor production	BP	61	18	0.10782715	3454.5	0.735407897
GO:0070382	exocytic vesicle	CC	89	25	0.108045772	4639	0.736138483
GO:0007517	muscle organ development	BP	209	54	0.108227099	4153	0.736613722
GO:0001775	cell activation	BP	435	107	0.10836755	3475.5	0.736810054
GO:0003206	cardiac chamber morphogenesis	BP	73	21	0.108912315	4046.5	0.737476004
GO:0097480	establishment of synaptic vesicle localization	BP	77	22	0.108893644	4844	0.737476004
GO:0044325	ion channel binding	MF	77	22	0.108893644	4367	0.737476004
GO:0048489	synaptic vesicle transport	BP	77	22	0.108893644	4844	0.737476004
GO:0071345	cellular response to cytokine stimulus	BP	226	58	0.109335571	3443	0.739583445
GO:0042384	cilium assembly	BP	159	42	0.109739051	4403.5	0.741552931
GO:0014032	neural crest cell development	BP	34	11	0.10997025	4659.5	0.741597132
GO:1901019	regulation of calcium ion transmembrane transporter activity	BP	34	11	0.10997025	3719.5	0.741597132
GO:0016358	dendrite development	BP	180	47	0.110901479	6289	0.746352254
GO:0072358	cardiovascular system development	BP	371	92	0.110841256	4333.5	0.746352254
GO:0071363	cellular response to growth factor stimulus	BP	307	77	0.111800987	4042	0.751639632
GO:0050678	regulation of epithelial cell proliferation	BP	176	46	0.112352078	3680	0.75419863
GO:0099503	secretory vesicle	CC	218	56	0.112410096	3367	0.75419863
GO:0002294	CD4-positive	alpha-beta T cell differentiation involved in immune response	BP	23	8	0.114011197	3977	0.75572482
GO:0007215	glutamate receptor signaling pathway	BP	23	8	0.114011197	6286	0.75572482
GO:1905360	GTPase complex	CC	23	8	0.114011197	3515	0.75572482
GO:0005834	heterotrimeric G-protein complex	CC	23	8	0.114011197	3515	0.75572482
GO:0050879	multicellular organismal movement	BP	23	8	0.114011197	3600	0.75572482
GO:0050881	musculoskeletal movement	BP	23	8	0.114011197	3600	0.75572482
GO:0001755	neural crest cell migration	BP	23	8	0.114011197	4916	0.75572482
GO:0090303	positive regulation of wound healing	BP	23	8	0.114011197	3307	0.75572482
GO:0042093	T-helper cell differentiation	BP	23	8	0.114011197	3978	0.75572482
GO:0014033	neural crest cell differentiation	BP	38	12	0.113560618	4538	0.75572482
GO:0070228	regulation of lymphocyte apoptotic process	BP	38	12	0.113560618	2224	0.75572482
GO:0032496	response to lipopolysaccharide	BP	118	32	0.112969472	2647.5	0.75572482
GO:0022602	ovulation cycle process	BP	42	13	0.116296872	3953	0.770102254
GO:0007189	adenylate cyclase-activating G-protein coupled receptor signaling pathway	BP	16	6	0.120046973	2475.5	0.776947108
GO:0016160	amylase activity	MF	16	6	0.120046973	4866	0.776947108
GO:0052769	beta-6-sulfate-N-acetylglucosaminidase activity	MF	16	6	0.120046973	5339	0.776947108
GO:0052736	beta-glucanase activity	MF	16	6	0.120046973	5339	0.776947108
GO:0004180	carboxypeptidase activity	MF	16	6	0.120046973	3337	0.776947108
GO:0046068	cGMP metabolic process	BP	16	6	0.120046973	3959	0.776947108
GO:0044653	dextrin alpha-glucosidase activity	MF	16	6	0.120046973	5339	0.776947108
GO:0052859	glucan endo-1	4-beta-glucosidase activity	MF	16	6	0.120046973	5339	0.776947108
GO:0007141	male meiosis I	BP	16	6	0.120046973	3200.5	0.776947108
GO:0070528	protein kinase C signaling	BP	16	6	0.120046973	4486	0.776947108
GO:0044654	starch alpha-glucosidase activity	MF	16	6	0.120046973	5339	0.776947108
GO:0015927	trehalase activity	MF	16	6	0.120046973	5287	0.776947108
GO:0010659	cardiac muscle cell apoptotic process	BP	27	9	0.120978738	3974.5	0.776947108
GO:0098661	inorganic anion transmembrane transport	BP	27	9	0.120978738	4998	0.776947108
GO:0030858	positive regulation of epithelial cell differentiation	BP	27	9	0.120978738	3691	0.776947108
GO:0046579	positive regulation of Ras protein signal transduction	BP	27	9	0.120978738	5210	0.776947108
GO:0046850	regulation of bone remodeling	BP	27	9	0.120978738	4220.5	0.776947108
GO:0003707	steroid hormone receptor activity	MF	27	9	0.120978738	4312	0.776947108
GO:0043029	T cell homeostasis	BP	27	9	0.120978738	4016	0.776947108
GO:0048704	embryonic skeletal system morphogenesis	BP	46	14	0.118353623	3974	0.776947108
GO:0045682	regulation of epidermis development	BP	46	14	0.118353623	3292	0.776947108
GO:0014909	smooth muscle cell migration	BP	46	14	0.118353623	4774	0.776947108
GO:0002705	positive regulation of leukocyte mediated immunity	BP	50	15	0.119863225	3088.5	0.776947108
GO:0070192	chromosome organization involved in meiotic cell cycle	BP	54	16	0.12092766	3614	0.776947108
GO:0046545	development of primary female sexual characteristics	BP	54	16	0.12092766	4132	0.776947108
GO:0008585	female gonad development	BP	54	16	0.12092766	4128	0.776947108
GO:0004860	protein kinase inhibitor activity	MF	54	16	0.12092766	3888.5	0.776947108
GO:0006937	regulation of muscle contraction	BP	54	16	0.12092766	4014	0.776947108
GO:0002703	regulation of leukocyte mediated immunity	BP	82	23	0.120950201	3478	0.776947108
GO:0044057	regulation of system process	BP	198	51	0.120509142	3904	0.776947108
GO:0007154	cell communication	BP	2720	623	0.117662416	3245.5	0.776947108
GO:0030534	adult behavior	BP	78	22	0.121468647	5022	0.778578649
GO:0048562	embryonic organ morphogenesis	BP	152	40	0.121365404	4048	0.778578649
GO:0071219	cellular response to molecule of bacterial origin	BP	74	21	0.121860614	2303	0.7795773
GO:0048015	phosphatidylinositol-mediated signaling	BP	74	21	0.121860614	4642	0.7795773
GO:0007612	learning	BP	70	20	0.122103142	4934	0.779617933
GO:0045834	positive regulation of lipid metabolic process	BP	70	20	0.122103142	3534	0.779617933
GO:0000982	transcription factor activity	RNA polymerase II core promoter proximal region sequence-specific binding	MF	211	54	0.123246822	4156	0.78615992
GO:0030031	cell projection assembly	BP	292	73	0.125029565	4505	0.796761766
GO:0031349	positive regulation of defense response	BP	111	30	0.125829947	3444	0.801089017
GO:0043535	regulation of blood vessel endothelial cell migration	BP	31	10	0.126121782	3796	0.801401352
GO:0042310	vasoconstriction	BP	31	10	0.126121782	3672.5	0.801401352
GO:0033002	muscle cell proliferation	BP	107	29	0.127112436	4313	0.806919522
GO:0043406	positive regulation of MAP kinase activity	BP	99	27	0.12958976	4914	0.82185552
GO:0055008	cardiac muscle tissue morphogenesis	BP	35	11	0.129911326	4163	0.822315028
GO:0061097	regulation of protein tyrosine kinase activity	BP	35	11	0.129911326	4392	0.822315028
GO:0019884	antigen processing and presentation of exogenous antigen	BP	20	7	0.131542244	2570	0.823948664
GO:0021955	central nervous system neuron axonogenesis	BP	20	7	0.131542244	8060.5	0.823948664
GO:0030851	granulocyte differentiation	BP	20	7	0.131542244	3503	0.823948664
GO:0098657	import into cell	BP	20	7	0.131542244	4568	0.823948664
GO:0045879	negative regulation of smoothened signaling pathway	BP	20	7	0.131542244	5252	0.823948664
GO:1903793	positive regulation of anion transport	BP	20	7	0.131542244	3444	0.823948664
GO:2000300	regulation of synaptic vesicle exocytosis	BP	20	7	0.131542244	5046	0.823948664
GO:0045058	T cell selection	BP	20	7	0.131542244	4032	0.823948664
GO:0042503	tyrosine phosphorylation of Stat3 protein	BP	20	7	0.131542244	3265.5	0.823948664
GO:0043405	regulation of MAP kinase activity	BP	174	45	0.13105587	4641	0.823948664
GO:0030155	regulation of cell adhesion	BP	340	84	0.130665879	4155	0.823948664
GO:2000181	negative regulation of blood vessel morphogenesis	BP	39	12	0.132673869	3905.5	0.829767409
GO:0060047	heart contraction	BP	87	24	0.132973935	4110	0.829767409
GO:2000021	regulation of ion homeostasis	BP	87	24	0.132973935	3857	0.829767409
GO:0019932	second-messenger-mediated signaling	BP	87	24	0.132973935	3766	0.829767409
GO:0008796	bis(5'-nucleosyl)-tetraphosphatase activity	MF	13	5	0.138322497	2977.5	0.83131506
GO:0009583	detection of light stimulus	BP	13	5	0.138322497	3412.5	0.83131506
GO:0031231	intrinsic component of peroxisomal membrane	CC	13	5	0.138322497	3397	0.83131506
GO:0008349	MAP kinase kinase kinase kinase activity	MF	13	5	0.138322497	4476	0.83131506
GO:0030033	microvillus assembly	BP	13	5	0.138322497	4841	0.83131506
GO:0036379	myofilament	CC	13	5	0.138322497	3403.5	0.83131506
GO:0070403	NAD+ binding	MF	13	5	0.138322497	4089	0.83131506
GO:0030809	negative regulation of nucleotide biosynthetic process	BP	13	5	0.138322497	4035.5	0.83131506
GO:1900372	negative regulation of purine nucleotide biosynthetic process	BP	13	5	0.138322497	4035.5	0.83131506
GO:0017046	peptide hormone binding	MF	13	5	0.138322497	3484.5	0.83131506
GO:0002720	positive regulation of cytokine production involved in immune response	BP	13	5	0.138322497	3784	0.83131506
GO:0035025	positive regulation of Rho protein signal transduction	BP	13	5	0.138322497	4076.5	0.83131506
GO:0042517	positive regulation of tyrosine phosphorylation of Stat3 protein	BP	13	5	0.138322497	2891	0.83131506
GO:0032653	regulation of interleukin-10 production	BP	13	5	0.138322497	3123	0.83131506
GO:0015298	solute:cation antiporter activity	MF	13	5	0.138322497	4527.5	0.83131506
GO:0042092	type 2 immune response	BP	13	5	0.138322497	2963	0.83131506
GO:0008308	voltage-gated anion channel activity	MF	13	5	0.138322497	5328.5	0.83131506
GO:0002287	alpha-beta T cell activation involved in immune response	BP	24	8	0.139517886	3977	0.83131506
GO:0002293	alpha-beta T cell differentiation involved in immune response	BP	24	8	0.139517886	3978	0.83131506
GO:0021904	dorsal/ventral neural tube patterning	BP	24	8	0.139517886	4430.5	0.83131506
GO:0046875	ephrin receptor binding	MF	24	8	0.139517886	4730	0.83131506
GO:0043616	keratinocyte proliferation	BP	24	8	0.139517886	4182.5	0.83131506
GO:0004709	MAP kinase kinase kinase activity	MF	24	8	0.139517886	6262	0.83131506
GO:1903510	mucopolysaccharide metabolic process	BP	24	8	0.139517886	4237	0.83131506
GO:0014911	positive regulation of smooth muscle cell migration	BP	24	8	0.139517886	4330	0.83131506
GO:1902803	regulation of synaptic vesicle transport	BP	24	8	0.139517886	5046	0.83131506
GO:2000677	regulation of transcription regulatory region DNA binding	BP	24	8	0.139517886	3480	0.83131506
GO:0005160	transforming growth factor beta receptor binding	MF	24	8	0.139517886	3305.5	0.83131506
GO:0007589	body fluid secretion	BP	43	13	0.134642411	4601	0.83131506
GO:0055006	cardiac cell development	BP	43	13	0.134642411	4482	0.83131506
GO:0015103	inorganic anion transmembrane transporter activity	MF	43	13	0.134642411	4297	0.83131506
GO:0060993	kidney morphogenesis	BP	43	13	0.134642411	4301	0.83131506
GO:0010660	regulation of muscle cell apoptotic process	BP	43	13	0.134642411	3904	0.83131506
GO:0042698	ovulation cycle	BP	47	14	0.135987448	4163	0.83131506
GO:0019210	kinase inhibitor activity	MF	55	16	0.137286543	3978.5	0.83131506
GO:0007173	epidermal growth factor receptor signaling pathway	BP	59	17	0.137412888	4332	0.83131506
GO:0004620	phospholipase activity	MF	59	17	0.137412888	3612	0.83131506
GO:0050707	regulation of cytokine secretion	BP	67	19	0.136918417	3442	0.83131506
GO:0061387	regulation of extent of cell growth	BP	67	19	0.136918417	5383	0.83131506
GO:1900006	positive regulation of dendrite development	BP	71	20	0.136382285	6785.5	0.83131506
GO:0050663	cytokine secretion	BP	75	21	0.135696778	3501	0.83131506
GO:0048736	appendage development	BP	108	29	0.138771368	4651.5	0.83131506
GO:0060173	limb development	BP	108	29	0.138771368	4651.5	0.83131506
GO:0031253	cell projection membrane	CC	141	37	0.13609765	5013	0.83131506
GO:0021700	developmental maturation	BP	141	37	0.13609765	3958.5	0.83131506
GO:0001228	transcriptional activator activity	RNA polymerase II transcription regulatory region sequence-specific binding	MF	187	48	0.134307897	4002	0.83131506
GO:0001655	urogenital system development	BP	187	48	0.134307897	4636.5	0.83131506
GO:0002697	regulation of immune effector process	BP	204	52	0.135123066	3273.5	0.83131506
GO:0048609	multicellular organismal reproductive process	BP	419	102	0.139036324	3382	0.83131506
GO:0032504	multicellular organism reproduction	BP	423	103	0.137073828	3373.5	0.83131506
GO:0051048	negative regulation of secretion	BP	104	28	0.140342553	3801	0.835474784
GO:0070661	leukocyte proliferation	BP	129	34	0.141602933	2986	0.841460452
GO:0051960	regulation of nervous system development	BP	528	127	0.141541078	4806	0.841460452
GO:0033627	cell adhesion mediated by integrin	BP	28	9	0.145105157	4056	0.856873206
GO:0015108	chloride transmembrane transporter activity	MF	28	9	0.145105157	4612	0.856873206
GO:0050840	extracellular matrix binding	MF	28	9	0.145105157	4081	0.856873206
GO:1990266	neutrophil migration	BP	28	9	0.145105157	2763	0.856873206
GO:0048599	oocyte development	BP	28	9	0.145105157	4128	0.856873206
GO:0032421	stereocilium bundle	CC	28	9	0.145105157	5870	0.856873206
GO:0010658	striated muscle cell apoptotic process	BP	28	9	0.145105157	3904	0.856873206
GO:0050778	positive regulation of immune response	BP	201	51	0.14592973	3443	0.860972364
GO:0043542	endothelial cell migration	BP	88	24	0.146382524	4256	0.862872697
GO:0015711	organic anion transport	BP	117	31	0.147239232	3917	0.867148448
GO:0021879	forebrain neuron differentiation	BP	32	10	0.149005659	4832	0.874436899
GO:0019894	kinesin binding	MF	32	10	0.149005659	5039	0.874436899
GO:0002688	regulation of leukocyte chemotaxis	BP	32	10	0.149005659	2790	0.874436899
GO:0008237	metallopeptidase activity	MF	80	22	0.149138402	4348	0.874436899
GO:0030278	regulation of ossification	BP	113	30	0.149139041	3555	0.874436899
GO:0070848	response to growth factor	BP	317	78	0.149844388	4046	0.877792948
GO:0030856	regulation of epithelial cell differentiation	BP	76	21	0.150408657	3986	0.880317337
GO:0004676	3-phosphoinositide-dependent protein kinase activity	MF	10	4	0.159907772	5031	0.881211517
GO:0055081	anion homeostasis	BP	10	4	0.159907772	4194.5	0.881211517
GO:0030881	beta-2-microglobulin binding	MF	10	4	0.159907772	2596	0.881211517
GO:1903514	calcium ion transport from endoplasmic reticulum to cytosol	BP	10	4	0.159907772	2934	0.881211517
GO:0003215	cardiac right ventricle morphogenesis	BP	10	4	0.159907772	4795	0.881211517
GO:0071392	cellular response to estradiol stimulus	BP	10	4	0.159907772	2094.5	0.881211517
GO:0030551	cyclic nucleotide binding	MF	10	4	0.159907772	4514.5	0.881211517
GO:0019912	cyclin-dependent protein kinase activating kinase activity	MF	10	4	0.159907772	4213	0.881211517
GO:0044292	dendrite terminus	CC	10	4	0.159907772	5621	0.881211517
GO:0042044	fluid transport	BP	10	4	0.159907772	2951	0.881211517
GO:0034349	glial cell apoptotic process	BP	10	4	0.159907772	4519	0.881211517
GO:0030212	hyaluronan metabolic process	BP	10	4	0.159907772	4237	0.881211517
GO:0005540	hyaluronic acid binding	MF	10	4	0.159907772	4064	0.881211517
GO:0048305	immunoglobulin secretion	BP	10	4	0.159907772	2364	0.881211517
GO:0031994	insulin-like growth factor I binding	MF	10	4	0.159907772	5953.5	0.881211517
GO:1990124	messenger ribonucleoprotein complex	CC	10	4	0.159907772	5582	0.881211517
GO:0031528	microvillus membrane	CC	10	4	0.159907772	5099	0.881211517
GO:0030061	mitochondrial crista	CC	10	4	0.159907772	3463	0.881211517
GO:0035925	mRNA 3'-UTR AU-rich region binding	MF	10	4	0.159907772	4192	0.881211517
GO:1902668	negative regulation of axon guidance	BP	10	4	0.159907772	5921	0.881211517
GO:0033147	negative regulation of intracellular estrogen receptor signaling pathway	BP	10	4	0.159907772	3826	0.881211517
GO:0032809	neuronal cell body membrane	CC	10	4	0.159907772	5859	0.881211517
GO:0035970	peptidyl-threonine dephosphorylation	BP	10	4	0.159907772	4507	0.881211517
GO:2000251	positive regulation of actin cytoskeleton reorganization	BP	10	4	0.159907772	3733	0.881211517
GO:0032735	positive regulation of interleukin-12 production	BP	10	4	0.159907772	2927.5	0.881211517
GO:2000679	positive regulation of transcription regulatory region DNA binding	BP	10	4	0.159907772	3480	0.881211517
GO:0060004	reflex	BP	10	4	0.159907772	4840.5	0.881211517
GO:0043030	regulation of macrophage activation	BP	10	4	0.159907772	2802.5	0.881211517
GO:0045655	regulation of monocyte differentiation	BP	10	4	0.159907772	2984	0.881211517
GO:2000257	regulation of protein activation cascade	BP	10	4	0.159907772	4853	0.881211517
GO:0043576	regulation of respiratory gaseous exchange	BP	10	4	0.159907772	5785	0.881211517
GO:0048172	regulation of short-term neuronal synaptic plasticity	BP	10	4	0.159907772	5211	0.881211517
GO:0014808	release of sequestered calcium ion into cytosol by sarcoplasmic reticulum	BP	10	4	0.159907772	2934	0.881211517
GO:0033194	response to hydroperoxide	BP	10	4	0.159907772	3796	0.881211517
GO:0051937	catecholamine transport	BP	17	6	0.15251867	3478.5	0.881211517
GO:0060216	definitive hemopoiesis	BP	17	6	0.15251867	5489	0.881211517
GO:0016101	diterpenoid metabolic process	BP	17	6	0.15251867	2635.5	0.881211517
GO:0031069	hair follicle morphogenesis	BP	17	6	0.15251867	3107	0.881211517
GO:1990777	lipoprotein particle	CC	17	6	0.15251867	2172	0.881211517
GO:0050922	negative regulation of chemotaxis	BP	17	6	0.15251867	5197	0.881211517
GO:0034358	plasma lipoprotein particle	CC	17	6	0.15251867	2172	0.881211517
GO:0050918	positive chemotaxis	BP	17	6	0.15251867	4413	0.881211517
GO:0061003	positive regulation of dendritic spine morphogenesis	BP	17	6	0.15251867	8266.5	0.881211517
GO:0045648	positive regulation of erythrocyte differentiation	BP	17	6	0.15251867	4413	0.881211517
GO:0097035	regulation of membrane lipid distribution	BP	17	6	0.15251867	5115	0.881211517
GO:2001222	regulation of neuron migration	BP	17	6	0.15251867	7119	0.881211517
GO:0015837	amine transport	BP	21	7	0.16163998	3255	0.881211517
GO:0071364	cellular response to epidermal growth factor stimulus	BP	21	7	0.16163998	4860.5	0.881211517
GO:0060441	epithelial tube branching involved in lung morphogenesis	BP	21	7	0.16163998	4340	0.881211517
GO:0021884	forebrain neuron development	BP	21	7	0.16163998	5907	0.881211517
GO:0014904	myotube cell development	BP	21	7	0.16163998	4020.5	0.881211517
GO:1903727	positive regulation of phospholipid metabolic process	BP	21	7	0.16163998	4604	0.881211517
GO:0071825	protein-lipid complex subunit organization	BP	21	7	0.16163998	2884	0.881211517
GO:0032814	regulation of natural killer cell activation	BP	21	7	0.16163998	3188	0.881211517
GO:0032420	stereocilium	CC	21	7	0.16163998	6334.5	0.881211517
GO:0006721	terpenoid metabolic process	BP	21	7	0.16163998	2619	0.881211517
GO:0000038	very long-chain fatty acid metabolic process	BP	21	7	0.16163998	3463	0.881211517
GO:0030104	water homeostasis	BP	21	7	0.16163998	2991	0.881211517
GO:0050775	positive regulation of dendrite morphogenesis	BP	36	11	0.151676917	6785.5	0.881211517
GO:0048864	stem cell development	BP	36	11	0.151676917	4751.5	0.881211517
GO:0032941	secretion by tissue	BP	40	12	0.153429739	4709	0.881211517
GO:0008081	phosphoric diester hydrolase activity	MF	44	13	0.154482475	4494.5	0.881211517
GO:0019724	B cell mediated immunity	BP	48	14	0.15499286	2814	0.881211517
GO:0016064	immunoglobulin mediated immune response	BP	48	14	0.15499286	2814	0.881211517
GO:0007613	memory	BP	48	14	0.15499286	4580	0.881211517
GO:0045833	negative regulation of lipid metabolic process	BP	48	14	0.15499286	3357	0.881211517
GO:0045638	negative regulation of myeloid cell differentiation	BP	52	15	0.155077547	3394	0.881211517
GO:0016247	channel regulator activity	MF	56	16	0.154824546	3590.5	0.881211517
GO:0014812	muscle cell migration	BP	56	16	0.154824546	4631	0.881211517
GO:0048640	negative regulation of developmental growth	BP	60	17	0.1543014	4943	0.881211517
GO:0050709	negative regulation of protein secretion	BP	64	18	0.153560722	4093	0.881211517
GO:0003015	heart process	BP	89	24	0.160537632	4113	0.881211517
GO:0009152	purine ribonucleotide biosynthetic process	BP	93	25	0.15866123	3152	0.881211517
GO:1903531	negative regulation of secretion by cell	BP	97	26	0.156767781	3803.5	0.881211517
GO:0048705	skeletal system morphogenesis	BP	118	31	0.159450296	4016	0.881211517
GO:0033500	carbohydrate homeostasis	BP	122	32	0.157247946	4094	0.881211517
GO:0042593	glucose homeostasis	BP	122	32	0.157247946	4094	0.881211517
GO:0031098	stress-activated protein kinase signaling cascade	BP	156	40	0.161536326	4716	0.881211517
GO:1903532	positive regulation of secretion by cell	BP	181	46	0.157385206	3606	0.881211517
GO:0050673	epithelial cell proliferation	BP	215	54	0.157115786	3777.5	0.881211517
GO:0045087	innate immune response	BP	241	60	0.160279784	3042	0.881211517
GO:0016337	single organismal cell-cell adhesion	BP	374	91	0.155891159	3885	0.881211517
GO:0002682	regulation of immune system process	BP	570	136	0.156590985	3384	0.881211517
GO:0010631	epithelial cell migration	BP	135	35	0.162333206	4396.5	0.884260581
GO:0045165	cell fate commitment	BP	110	29	0.163924969	3770	0.892195092
GO:0008235	metalloexopeptidase activity	MF	25	8	0.167590396	4289	0.909671637
GO:0000768	syncytium formation by plasma membrane fusion	BP	25	8	0.167590396	4047	0.909671637
GO:0002292	T cell differentiation involved in immune response	BP	25	8	0.167590396	3983.5	0.909671637
GO:0030165	PDZ domain binding	MF	73	20	0.167687122	5090.5	0.909671637
GO:0046942	carboxylic acid transport	BP	102	27	0.168481342	3917	0.913229735
GO:0071222	cellular response to lipopolysaccharide	BP	69	19	0.169319454	1937	0.915517635
GO:0072073	kidney epithelium development	BP	69	19	0.169319454	4347	0.915517635
GO:0048513	animal organ development	BP	1697	390	0.169182156	3921.5	0.915517635
GO:0098562	cytoplasmic side of membrane	CC	123	32	0.169688255	4818.5	0.91676093
GO:0030315	T-tubule	CC	29	9	0.171437632	5834	0.925340189
GO:1904019	epithelial cell apoptotic process	BP	61	17	0.17225736	3810	0.925340189
GO:0046660	female sex differentiation	BP	61	17	0.17225736	4245	0.925340189
GO:0007270	neuron-neuron synaptic transmission	BP	61	17	0.17225736	4980	0.925340189
GO:0050880	regulation of blood vessel size	BP	61	17	0.17225736	3525	0.925340189
GO:0035150	regulation of tube size	BP	61	17	0.17225736	3526	0.925340189
GO:0002694	regulation of leukocyte activation	BP	208	52	0.171654048	3271	0.925340189
GO:0045785	positive regulation of cell adhesion	BP	191	48	0.172465483	4015.5	0.925704972
GO:0060563	neuroepithelial cell differentiation	BP	33	10	0.173827186	4089	0.928166784
GO:0046530	photoreceptor cell differentiation	BP	33	10	0.173827186	4313.5	0.928166784
GO:0060395	SMAD protein signal transduction	BP	33	10	0.173827186	3180	0.928166784
GO:0042311	vasodilation	BP	33	10	0.173827186	3326	0.928166784
GO:0003229	ventricular cardiac muscle tissue development	BP	33	10	0.173827186	4521	0.928166784
GO:0060997	dendritic spine morphogenesis	BP	37	11	0.175172291	7408	0.928166784
GO:0051899	membrane depolarization	BP	37	11	0.175172291	5022	0.928166784
GO:0060415	muscle tissue morphogenesis	BP	37	11	0.175172291	4048	0.928166784
GO:0016529	sarcoplasmic reticulum	CC	37	11	0.175172291	4375	0.928166784
GO:0015294	solute:cation symporter activity	MF	37	11	0.175172291	4208	0.928166784
GO:0001823	mesonephros development	BP	49	14	0.175314144	4206.5	0.928166784
GO:0007338	single fertilization	BP	49	14	0.175314144	2798	0.928166784
GO:0014902	myotube differentiation	BP	53	15	0.174539088	3619	0.928166784
GO:0048477	oogenesis	BP	53	15	0.174539088	4032	0.928166784
GO:0090132	epithelium migration	BP	136	35	0.174360933	4396.5	0.928166784
GO:0090130	tissue migration	BP	136	35	0.174360933	4332	0.928166784
GO:0050708	regulation of protein secretion	BP	204	51	0.174375126	3832	0.928166784
GO:0046888	negative regulation of hormone secretion	BP	41	12	0.175749609	3623	0.928982322
GO:0043279	response to alkaloid	BP	41	12	0.175749609	4163	0.928982322
GO:0050432	catecholamine secretion	BP	14	5	0.177989863	3354.5	0.931870797
GO:0043218	compact myelin	CC	14	5	0.177989863	4072	0.931870797
GO:0048566	embryonic digestive tract development	BP	14	5	0.177989863	3311	0.931870797
GO:0050998	nitric-oxide synthase binding	MF	14	5	0.177989863	4614.5	0.931870797
GO:0045606	positive regulation of epidermal cell differentiation	BP	14	5	0.177989863	3559	0.931870797
GO:0061098	positive regulation of protein tyrosine kinase activity	BP	14	5	0.177989863	4885	0.931870797
GO:0045940	positive regulation of steroid metabolic process	BP	14	5	0.177989863	3077	0.931870797
GO:2000191	regulation of fatty acid transport	BP	14	5	0.177989863	3917	0.931870797
GO:0071622	regulation of granulocyte chemotaxis	BP	14	5	0.177989863	3168.5	0.931870797
GO:0060416	response to growth hormone	BP	14	5	0.177989863	5539	0.931870797
GO:0060831	smoothened signaling pathway involved in dorsal/ventral neural tube patterning	BP	14	5	0.177989863	7098.5	0.931870797
GO:0055078	sodium ion homeostasis	BP	14	5	0.177989863	3326	0.931870797
GO:0051049	regulation of transport	BP	984	229	0.17958192	4024	0.939461041
GO:0022612	gland morphogenesis	BP	82	22	0.180066488	4779.5	0.940505501
GO:0002573	myeloid leukocyte differentiation	BP	107	28	0.180045722	3731	0.940505501
GO:0051146	striated muscle cell differentiation	BP	145	37	0.181005168	4039	0.944660966
GO:0032943	mononuclear cell proliferation	BP	124	32	0.18265778	2992	0.952532907
GO:0042692	muscle cell differentiation	BP	222	55	0.182891279	4019	0.952997809
GO:0002376	immune system process	BP	1078	250	0.183983337	3307	0.957932169
GO:0046330	positive regulation of JNK cascade	BP	74	20	0.184659903	4746.5	0.960697149
GO:0022407	regulation of cell-cell adhesion	BP	188	47	0.18584155	3597	0.966083397
GO:0048846	axon extension involved in axon guidance	BP	18	6	0.188379014	7080	0.971623631
GO:0061337	cardiac conduction	BP	18	6	0.188379014	5108.5	0.971623631
GO:0090484	drug transporter activity	MF	18	6	0.188379014	4929	0.971623631
GO:0042462	eye photoreceptor cell development	BP	18	6	0.188379014	3736	0.971623631
GO:0015928	fucosidase activity	MF	18	6	0.188379014	5339	0.971623631
GO:0045992	negative regulation of embryonic development	BP	18	6	0.188379014	4379.5	0.971623631
GO:0010596	negative regulation of endothelial cell migration	BP	18	6	0.188379014	3505.5	0.971623631
GO:1902284	neuron projection extension involved in neuron projection guidance	BP	18	6	0.188379014	7080	0.971623631
GO:0021983	pituitary gland development	BP	18	6	0.188379014	3778	0.971623631
GO:0071526	semaphorin-plexin signaling pathway	BP	18	6	0.188379014	6493	0.971623631
GO:0002683	negative regulation of immune system process	BP	184	46	0.188863615	3257	0.973362676
GO:0051403	stress-activated MAPK cascade	BP	150	38	0.190242853	4717	0.979706173
GO:0046887	positive regulation of hormone secretion	BP	62	17	0.191234619	3633	0.981750356
GO:0050806	positive regulation of synaptic transmission	BP	62	17	0.191234619	4986.5	0.981750356
GO:0007127	meiosis I	BP	91	24	0.191010149	3669	0.981750356
GO:0006814	sodium ion transport	BP	91	24	0.191010149	4138	0.981750356
GO:0060485	mesenchyme development	BP	129	33	0.192982826	4372	0.989955413
GO:0015929	hexosaminidase activity	MF	58	16	0.1932628	4180	0.990621901
GO:0015926	glucosidase activity	MF	22	7	0.194488031	5339	0.991513501
GO:0048873	homeostasis of number of cells within a tissue	BP	22	7	0.194488031	4888.5	0.991513501
GO:0008933	lytic transglycosylase activity	MF	22	7	0.194488031	5722	0.991513501
GO:0001912	positive regulation of leukocyte mediated cytotoxicity	BP	22	7	0.194488031	2821.5	0.991513501
GO:0010762	regulation of fibroblast migration	BP	22	7	0.194488031	4714.5	0.991513501
GO:0036465	synaptic vesicle recycling	BP	22	7	0.194488031	5539	0.991513501
GO:0050796	regulation of insulin secretion	BP	87	23	0.193835967	4250	0.991513501
GO:0010771	negative regulation of cell morphogenesis involved in differentiation	BP	54	15	0.195158868	5858	0.993399265
GO:0014065	phosphatidylinositol 3-kinase signaling	BP	54	15	0.195158868	4428.5	0.993399265
GO:0005543	phospholipid binding	MF	219	54	0.19599119	4571	0.996867364
GO:0000186	activation of MAPKK activity	BP	26	8	0.197985416	5785	0.997938818
GO:0031663	lipopolysaccharide-mediated signaling pathway	BP	26	8	0.197985416	4085.5	0.997938818
GO:0099024	plasma membrane invagination	BP	26	8	0.197985416	4446	0.997938818
GO:0090183	regulation of kidney development	BP	26	8	0.197985416	4171	0.997938818
GO:0035869	ciliary transition zone	CC	30	9	0.19978613	4041.5	0.997938818
GO:0015924	mannosyl-oligosaccharide mannosidase activity	MF	30	9	0.19978613	3495.5	0.997938818
GO:1903036	positive regulation of response to wounding	BP	30	9	0.19978613	3253	0.997938818
GO:0016782	transferase activity	transferring sulfur-containing groups	MF	30	9	0.19978613	2421	0.997938818
GO:0034766	negative regulation of ion transmembrane transport	BP	34	10	0.200434243	3686	0.997938818
GO:0021532	neural tube patterning	BP	34	10	0.200434243	4430.5	0.997938818
GO:0015914	phospholipid transport	BP	34	10	0.200434243	4949	0.997938818
GO:0032760	positive regulation of tumor necrosis factor production	BP	34	10	0.200434243	3350	0.997938818
GO:1903557	positive regulation of tumor necrosis factor superfamily cytokine production	BP	34	10	0.200434243	3354	0.997938818
GO:1901222	regulation of NIK/NF-kappaB signaling	BP	34	10	0.200434243	5009	0.997938818
GO:0016525	negative regulation of angiogenesis	BP	38	11	0.200273342	3852	0.997938818
GO:0038061	NIK/NF-kappaB signaling	BP	38	11	0.200273342	5009	0.997938818
GO:0003151	outflow tract morphogenesis	BP	38	11	0.200273342	4374	0.997938818
GO:0051785	positive regulation of nuclear division	BP	38	11	0.200273342	4161	0.997938818
GO:0036126	sperm flagellum	CC	38	11	0.200273342	2732	0.997938818
GO:0001909	leukocyte mediated cytotoxicity	BP	42	12	0.199530704	2802	0.997938818
GO:0002687	positive regulation of leukocyte migration	BP	42	12	0.199530704	2790	0.997938818
GO:0019233	sensory perception of pain	BP	42	12	0.199530704	3917	0.997938818
GO:0005902	microvillus	CC	46	13	0.198362298	4712	0.997938818
GO:0010657	muscle cell apoptotic process	BP	46	13	0.198362298	3995	0.997938818
GO:0045665	negative regulation of neuron differentiation	BP	138	35	0.199837132	5014	0.997938818
GO:0045596	negative regulation of cell differentiation	BP	380	91	0.200328591	4019	0.997938818
GO:0051050	positive regulation of transport	BP	533	126	0.198423909	3888	0.997938818
GO:0032502	developmental process	BP	3279	741	0.19710268	3912	0.997938818
GO:0061158	3'-UTR-mediated mRNA destabilization	BP	10	2	0.683430688	4354.5	1
GO:0051764	actin crosslink formation	BP	10	3	0.385129495	5628.5	1
GO:0031690	adrenergic receptor binding	MF	10	1	0.9174371	3445	1
GO:0071875	adrenergic receptor signaling pathway	BP	10	3	0.385129495	3141	1
GO:0046185	aldehyde catabolic process	BP	10	1	0.9174371	2750	1
GO:0009309	amine biosynthetic process	BP	10	1	0.9174371	2841	1
GO:0006577	amino-acid betaine metabolic process	BP	10	2	0.683430688	3913	1
GO:0016208	AMP binding	MF	10	1	0.9174371	3732	1
GO:0046033	AMP metabolic process	BP	10	1	0.9174371	4202	1
GO:0048532	anatomical structure arrangement	BP	10	1	0.9174371	5658	1
GO:0008209	androgen metabolic process	BP	10	1	0.9174371	3334.5	1
GO:0019883	antigen processing and presentation of endogenous antigen	BP	10	1	0.9174371	3572	1
GO:0006309	apoptotic DNA fragmentation	BP	10	0	1	2960	1
GO:0005885	Arp2/3 protein complex	CC	10	1	0.9174371	2664.5	1
GO:0008574	ATP-dependent microtubule motor activity	plus-end-directed	MF	10	0	1	6310	1
GO:0043008	ATP-dependent protein binding	MF	10	2	0.683430688	4381.5	1
GO:0044754	autolysosome	CC	10	1	0.9174371	3904	1
GO:0030877	beta-catenin destruction complex	CC	10	0	1	4239	1
GO:0098868	bone growth	BP	10	1	0.9174371	4109	1
GO:0009081	branched-chain amino acid metabolic process	BP	10	2	0.683430688	5799	1
GO:0016884	carbon-nitrogen ligase activity	with glutamine as amido-N-donor	MF	10	2	0.683430688	4299	1
GO:0036037	CD8-positive	alpha-beta T cell activation	BP	10	3	0.385129495	4247	1
GO:0099738	cell cortex region	CC	10	2	0.683430688	7288	1
GO:0034331	cell junction maintenance	BP	10	3	0.385129495	5459.5	1
GO:0061311	cell surface receptor signaling pathway involved in heart development	BP	10	1	0.9174371	3703.5	1
GO:0042401	cellular biogenic amine biosynthetic process	BP	10	1	0.9174371	2841	1
GO:0043482	cellular pigment accumulation	BP	10	0	1	3188	1
GO:0071549	cellular response to dexamethasone stimulus	BP	10	1	0.9174371	3326	1
GO:0043562	cellular response to nitrogen levels	BP	10	0	1	2338.5	1
GO:0006995	cellular response to nitrogen starvation	BP	10	0	1	2338.5	1
GO:0071467	cellular response to pH	BP	10	3	0.385129495	3673.5	1
GO:0006883	cellular sodium ion homeostasis	BP	10	3	0.385129495	3714	1
GO:0021692	cerebellar Purkinje cell layer morphogenesis	BP	10	2	0.683430688	8251	1
GO:0021895	cerebral cortex neuron differentiation	BP	10	3	0.385129495	3827	1
GO:0048096	chromatin-mediated maintenance of transcription	BP	10	0	1	5013	1
GO:0097539	ciliary transition fiber	CC	10	1	0.9174371	7483	1
GO:0051181	cofactor transport	BP	10	3	0.385129495	3674	1
GO:0008278	cohesin complex	CC	10	2	0.683430688	5319	1
GO:0060026	convergent extension	BP	10	1	0.9174371	4415.5	1
GO:0022038	corpus callosum development	BP	10	3	0.385129495	7477	1
GO:0070410	co-SMAD binding	MF	10	2	0.683430688	5542	1
GO:0097094	craniofacial suture morphogenesis	BP	10	2	0.683430688	4475	1
GO:0004861	cyclin-dependent protein serine/threonine kinase inhibitor activity	MF	10	1	0.9174371	2131	1
GO:0043027	cysteine-type endopeptidase inhibitor activity involved in apoptotic process	MF	10	3	0.385129495	3551	1
GO:0039528	cytoplasmic pattern recognition receptor signaling pathway in response to virus	BP	10	2	0.683430688	6008	1
GO:0000290	deadenylation-dependent decapping of nuclear-transcribed mRNA	BP	10	1	0.9174371	5718.5	1
GO:0005123	death receptor binding	MF	10	2	0.683430688	3910	1
GO:0070694	deoxyribonucleoside 5'-monophosphate N-glycosidase activity	MF	10	1	0.9174371	2187	1
GO:0034311	diol metabolic process	BP	10	2	0.683430688	3574	1
GO:0030666	endocytic vesicle membrane	CC	10	1	0.9174371	5613	1
GO:0000478	endonucleolytic cleavage involved in rRNA processing	BP	10	0	1	2262	1
GO:0034663	endoplasmic reticulum chaperone complex	CC	10	0	1	3048.5	1
GO:0071782	endoplasmic reticulum tubular network	CC	10	2	0.683430688	5093.5	1
GO:0006983	ER overload response	BP	10	0	1	4229	1
GO:0035089	establishment of apical/basal cell polarity	BP	10	1	0.9174371	3012	1
GO:0005916	fascia adherens	CC	10	2	0.683430688	5839	1
GO:0016600	flotillin complex	CC	10	0	1	4574	1
GO:0010181	FMN binding	MF	10	2	0.683430688	4076.5	1
GO:0005542	folic acid binding	MF	10	2	0.683430688	4482	1
GO:0048853	forebrain morphogenesis	BP	10	1	0.9174371	3397	1
GO:0021871	forebrain regionalization	BP	10	3	0.385129495	3691.5	1
GO:0097386	glial cell projection	CC	10	3	0.385129495	4720	1
GO:0072010	glomerular epithelium development	BP	10	1	0.9174371	4944	1
GO:0006544	glycine metabolic process	BP	10	2	0.683430688	2945	1
GO:0061615	glycolytic process through fructose-6-phosphate	BP	10	0	1	3142	1
GO:0016137	glycoside metabolic process	BP	10	0	1	3161.5	1
GO:0046479	glycosphingolipid catabolic process	BP	10	0	1	3537	1
GO:0006677	glycosylceramide metabolic process	BP	10	0	1	4815	1
GO:0090161	Golgi ribbon formation	BP	10	1	0.9174371	4565	1
GO:0097284	hepatocyte apoptotic process	BP	10	1	0.9174371	3730	1
GO:0031507	heterochromatin assembly	BP	10	0	1	5934.5	1
GO:0046972	histone acetyltransferase activity (H4-K16 specific)	MF	10	1	0.9174371	6703	1
GO:0043995	histone acetyltransferase activity (H4-K5 specific)	MF	10	1	0.9174371	6703	1
GO:0043996	histone acetyltransferase activity (H4-K8 specific)	MF	10	1	0.9174371	6703	1
GO:0031078	histone deacetylase activity (H3-K14 specific)	MF	10	1	0.9174371	4448	1
GO:0033523	histone H2B ubiquitination	BP	10	0	1	5116	1
GO:0070932	histone H3 deacetylation	BP	10	1	0.9174371	5239.5	1
GO:0044154	histone H3-K14 acetylation	BP	10	3	0.385129495	4890	1
GO:0071837	HMG box domain binding	MF	10	3	0.385129495	3978	1
GO:0050667	homocysteine metabolic process	BP	10	0	1	3509	1
GO:0007252	I-kappaB phosphorylation	BP	10	1	0.9174371	5094	1
GO:0046040	IMP metabolic process	BP	10	2	0.683430688	4475	1
GO:0006020	inositol metabolic process	BP	10	1	0.9174371	5437	1
GO:0032958	inositol phosphate biosynthetic process	BP	10	2	0.683430688	4293.5	1
GO:0071545	inositol phosphate catabolic process	BP	10	0	1	5175	1
GO:0051765	inositol tetrakisphosphate kinase activity	MF	10	2	0.683430688	4629	1
GO:0043560	insulin receptor substrate binding	MF	10	1	0.9174371	7193	1
GO:0019215	intermediate filament binding	MF	10	1	0.9174371	4743	1
GO:0060575	intestinal epithelial cell differentiation	BP	10	1	0.9174371	3235.5	1
GO:0032367	intracellular cholesterol transport	BP	10	2	0.683430688	5921	1
GO:0035721	intraciliary retrograde transport	BP	10	3	0.385129495	7572	1
GO:0031235	intrinsic component of the cytoplasmic side of the plasma membrane	CC	10	1	0.9174371	7041.5	1
GO:0070411	I-SMAD binding	MF	10	0	1	5099	1
GO:0003334	keratinocyte development	BP	10	2	0.683430688	3104.5	1
GO:0070986	left/right axis specification	BP	10	2	0.683430688	5492	1
GO:0050901	leukocyte tethering or rolling	BP	10	3	0.385129495	3908	1
GO:0071813	lipoprotein particle binding	MF	10	3	0.385129495	3555.5	1
GO:0004467	long-chain fatty acid-CoA ligase activity	MF	10	3	0.385129495	3604	1
GO:0034383	low-density lipoprotein particle clearance	BP	10	1	0.9174371	3482.5	1
GO:0048535	lymph node development	BP	10	1	0.9174371	2692	1
GO:0005537	mannose binding	MF	10	0	1	2115	1
GO:0042555	MCM complex	CC	10	1	0.9174371	4666	1
GO:0051177	meiotic sister chromatid cohesion	BP	10	2	0.683430688	2741	1
GO:0072273	metanephric nephron morphogenesis	BP	10	3	0.385129495	4272	1
GO:0034709	methylosome	CC	10	1	0.9174371	3021.5	1
GO:0042287	MHC protein binding	MF	10	3	0.385129495	3139	1
GO:0000146	microfilament motor activity	MF	10	2	0.683430688	7620	1
GO:0033617	mitochondrial respiratory chain complex IV assembly	BP	10	0	1	1788	1
GO:0097034	mitochondrial respiratory chain complex IV biogenesis	BP	10	0	1	1788	1
GO:0071850	mitotic cell cycle arrest	BP	10	3	0.385129495	3702	1
GO:0044068	modulation by symbiont of host cellular process	BP	10	2	0.683430688	3868	1
GO:0031512	motile primary cilium	CC	10	2	0.683430688	8244.5	1
GO:0000279	M phase	BP	10	0	1	3921	1
GO:1902581	multi-organism cellular localization	BP	10	2	0.683430688	2644.5	1
GO:1902583	multi-organism intracellular transport	BP	10	2	0.683430688	2644.5	1
GO:0043217	myelin maintenance	BP	10	1	0.9174371	4536	1
GO:0061082	myeloid leukocyte cytokine production	BP	10	3	0.385129495	3487	1
GO:0006044	N-acetylglucosamine metabolic process	BP	10	1	0.9174371	2678.5	1
GO:0032041	NAD-dependent histone deacetylase activity (H3-K14 specific)	MF	10	1	0.9174371	4448	1
GO:0002820	negative regulation of adaptive immune response	BP	10	3	0.385129495	3989	1
GO:1903792	negative regulation of anion transport	BP	10	2	0.683430688	3340	1
GO:2000811	negative regulation of anoikis	BP	10	2	0.683430688	4375	1
GO:0045955	negative regulation of calcium ion-dependent exocytosis	BP	10	3	0.385129495	5168	1
GO:0090281	negative regulation of calcium ion import	BP	10	2	0.683430688	3917	1
GO:1901020	negative regulation of calcium ion transmembrane transporter activity	BP	10	3	0.385129495	3478	1
GO:0055022	negative regulation of cardiac muscle tissue growth	BP	10	2	0.683430688	3507.5	1
GO:0046606	negative regulation of centrosome cycle	BP	10	1	0.9174371	3522	1
GO:0010826	negative regulation of centrosome duplication	BP	10	1	0.9174371	3522	1
GO:0032682	negative regulation of chemokine production	BP	10	3	0.385129495	2577	1
GO:0043518	negative regulation of DNA damage response	signal transduction by p53 class mediator	BP	10	0	1	3834	1
GO:0045738	negative regulation of DNA repair	BP	10	0	1	5063	1
GO:2000780	negative regulation of double-strand break repair	BP	10	0	1	5115	1
GO:0007175	negative regulation of epidermal growth factor-activated receptor activity	BP	10	3	0.385129495	4392	1
GO:0045683	negative regulation of epidermis development	BP	10	1	0.9174371	3446	1
GO:0060967	negative regulation of gene silencing by RNA	BP	10	2	0.683430688	6580	1
GO:0046325	negative regulation of glucose import	BP	10	2	0.683430688	4151	1
GO:0061117	negative regulation of heart growth	BP	10	2	0.683430688	3507.5	1
GO:0051573	negative regulation of histone H3-K9 methylation	BP	10	0	1	5802.5	1
GO:0032688	negative regulation of interferon-beta production	BP	10	2	0.683430688	3885	1
GO:0043508	negative regulation of JUN kinase activity	BP	10	3	0.385129495	4372	1
GO:0010839	negative regulation of keratinocyte proliferation	BP	10	2	0.683430688	5650	1
GO:0002686	negative regulation of leukocyte migration	BP	10	3	0.385129495	4011	1
GO:0060547	negative regulation of necrotic cell death	BP	10	2	0.683430688	3903	1
GO:0046929	negative regulation of neurotransmitter secretion	BP	10	2	0.683430688	6538	1
GO:1903204	negative regulation of oxidative stress-induced neuron death	BP	10	2	0.683430688	4375	1
GO:0060149	negative regulation of posttranscriptional gene silencing	BP	10	2	0.683430688	6580	1
GO:0048261	negative regulation of receptor-mediated endocytosis	BP	10	1	0.9174371	4913	1
GO:0032211	negative regulation of telomere maintenance via telomerase	BP	10	0	1	4379.5	1
GO:0034104	negative regulation of tissue remodeling	BP	10	2	0.683430688	3897	1
GO:0034244	negative regulation of transcription elongation from RNA polymerase II promoter	BP	10	0	1	3828	1
GO:0097201	negative regulation of transcription from RNA polymerase II promoter in response to stress	BP	10	2	0.683430688	3619	1
GO:2000678	negative regulation of transcription regulatory region DNA binding	BP	10	3	0.385129495	3181	1
GO:0070635	nicotinamide riboside hydrolase activity	MF	10	1	0.9174371	2187	1
GO:0070636	nicotinic acid riboside hydrolase activity	MF	10	1	0.9174371	2187	1
GO:0031414	N-terminal protein acetyltransferase complex	CC	10	0	1	5214	1
GO:0031468	nuclear envelope reassembly	BP	10	0	1	3393.5	1
GO:0042405	nuclear inclusion body	CC	10	1	0.9174371	5601.5	1
GO:0051292	nuclear pore complex assembly	BP	10	1	0.9174371	5919	1
GO:0031080	nuclear pore outer ring	CC	10	0	1	3450.5	1
GO:0000783	nuclear telomere cap complex	CC	10	1	0.9174371	3749	1
GO:0004550	nucleoside diphosphate kinase activity	MF	10	2	0.683430688	2843	1
GO:0009143	nucleoside triphosphate catabolic process	BP	10	3	0.385129495	2573	1
GO:0008252	nucleotidase activity	MF	10	1	0.9174371	3390.5	1
GO:0033683	nucleotide-excision repair	DNA incision	BP	10	1	0.9174371	3640.5	1
GO:0008242	omega peptidase activity	MF	10	1	0.9174371	3854	1
GO:0002076	osteoblast development	BP	10	3	0.385129495	3840	1
GO:0016505	peptidase activator activity involved in apoptotic process	MF	10	1	0.9174371	4552	1
GO:0097038	perinuclear endoplasmic reticulum	CC	10	3	0.385129495	6132.5	1
GO:0051920	peroxiredoxin activity	MF	10	0	1	3046.5	1
GO:0004012	phospholipid-translocating ATPase activity	MF	10	3	0.385129495	6986	1
GO:0043476	pigment accumulation	BP	10	0	1	3169	1
GO:0005161	platelet-derived growth factor receptor binding	MF	10	3	0.385129495	5283.5	1
GO:0030859	polarized epithelial cell differentiation	BP	10	1	0.9174371	4255	1
GO:0006596	polyamine biosynthetic process	BP	10	1	0.9174371	2990	1
GO:0016973	poly(A)+ mRNA export from nucleus	BP	10	1	0.9174371	3048	1
GO:0030194	positive regulation of blood coagulation	BP	10	3	0.385129495	3516	1
GO:2000516	positive regulation of CD4-positive	alpha-beta T cell activation	BP	10	3	0.385129495	2816	1
GO:0033630	positive regulation of cell adhesion mediated by integrin	BP	10	2	0.683430688	2897	1
GO:0010875	positive regulation of cholesterol efflux	BP	10	2	0.683430688	3710	1
GO:1903651	positive regulation of cytoplasmic transport	BP	10	1	0.9174371	4877	1
GO:0060252	positive regulation of glial cell proliferation	BP	10	2	0.683430688	4631	1
GO:1900048	positive regulation of hemostasis	BP	10	3	0.385129495	3516	1
GO:0045830	positive regulation of isotype switching	BP	10	2	0.683430688	3983.5	1
GO:0010831	positive regulation of myotube differentiation	BP	10	3	0.385129495	2893.5	1
GO:0051000	positive regulation of nitric-oxide synthase activity	BP	10	3	0.385129495	4347.5	1
GO:0050927	positive regulation of positive chemotaxis	BP	10	3	0.385129495	3630	1
GO:1901881	positive regulation of protein depolymerization	BP	10	3	0.385129495	3885	1
GO:1904816	positive regulation of protein localization to chromosome	telomeric region	BP	10	0	1	3604.5	1
GO:0001921	positive regulation of receptor recycling	BP	10	1	0.9174371	4332	1
GO:0045899	positive regulation of RNA polymerase II transcriptional preinitiation complex assembly	BP	10	0	1	2470.5	1
GO:0048643	positive regulation of skeletal muscle tissue development	BP	10	2	0.683430688	3311	1
GO:0045987	positive regulation of smooth muscle contraction	BP	10	3	0.385129495	3762	1
GO:2000406	positive regulation of T cell migration	BP	10	2	0.683430688	2194.5	1
GO:1990440	positive regulation of transcription from RNA polymerase II promoter in response to endoplasmic reticulum stress	BP	10	2	0.683430688	2757	1
GO:0010867	positive regulation of triglyceride biosynthetic process	BP	10	1	0.9174371	3354	1
GO:0097354	prenylation	BP	10	1	0.9174371	3097	1
GO:0002328	pro-B cell differentiation	BP	10	0	1	5689	1
GO:0070628	proteasome binding	MF	10	1	0.9174371	3659	1
GO:0000338	protein deneddylation	BP	10	0	1	3501.5	1
GO:0071814	protein-lipid complex binding	MF	10	3	0.385129495	3555.5	1
GO:0035269	protein O-linked mannosylation	BP	10	3	0.385129495	4532.5	1
GO:0018342	protein prenylation	BP	10	1	0.9174371	3097	1
GO:0031269	pseudopodium assembly	BP	10	3	0.385129495	2754	1
GO:0043101	purine-containing compound salvage	BP	10	2	0.683430688	2543.5	1
GO:0072525	pyridine-containing compound biosynthetic process	BP	10	1	0.9174371	3193	1
GO:0072529	pyrimidine-containing compound catabolic process	BP	10	0	1	3189.5	1
GO:0046132	pyrimidine ribonucleoside biosynthetic process	BP	10	0	1	2810	1
GO:0009220	pyrimidine ribonucleotide biosynthetic process	BP	10	0	1	2810	1
GO:0030676	Rac guanyl-nucleotide exchange factor activity	MF	10	3	0.385129495	9299	1
GO:1902003	regulation of beta-amyloid formation	BP	10	0	1	4008.5	1
GO:0061050	regulation of cell growth involved in cardiac muscle cell development	BP	10	2	0.683430688	3910	1
GO:2000136	regulation of cell proliferation involved in heart morphogenesis	BP	10	1	0.9174371	4259	1
GO:0002691	regulation of cellular extravasation	BP	10	2	0.683430688	4525.5	1
GO:1900037	regulation of cellular response to hypoxia	BP	10	1	0.9174371	4943	1
GO:0048070	regulation of developmental pigmentation	BP	10	1	0.9174371	5277.5	1
GO:0070202	regulation of establishment of protein localization to chromosome	BP	10	1	0.9174371	3700	1
GO:2000322	regulation of glucocorticoid receptor signaling pathway	BP	10	1	0.9174371	6217	1
GO:0060123	regulation of growth hormone secretion	BP	10	1	0.9174371	5177.5	1
GO:0090239	regulation of histone H4 acetylation	BP	10	1	0.9174371	6968	1
GO:1901298	regulation of hydrogen peroxide-mediated programmed cell death	BP	10	2	0.683430688	3177.5	1
GO:0043567	regulation of insulin-like growth factor receptor signaling pathway	BP	10	3	0.385129495	4138.5	1
GO:2001044	regulation of integrin-mediated signaling pathway	BP	10	2	0.683430688	3698	1
GO:0050706	regulation of interleukin-1 beta secretion	BP	10	3	0.385129495	3704	1
GO:1902165	regulation of intrinsic apoptotic signaling pathway in response to DNA damage by p53 class mediator	BP	10	3	0.385129495	3735	1
GO:0051043	regulation of membrane protein ectodomain proteolysis	BP	10	2	0.683430688	3857	1
GO:0090266	regulation of mitotic cell cycle spindle assembly checkpoint	BP	10	1	0.9174371	3263.5	1
GO:1903504	regulation of mitotic spindle checkpoint	BP	10	1	0.9174371	3263.5	1
GO:0032823	regulation of natural killer cell differentiation	BP	10	3	0.385129495	4211	1
GO:0060544	regulation of necroptotic process	BP	10	1	0.9174371	4580	1
GO:0090022	regulation of neutrophil chemotaxis	BP	10	3	0.385129495	3168.5	1
GO:0045589	regulation of regulatory T cell differentiation	BP	10	2	0.683430688	2929	1
GO:0046831	regulation of RNA export from nucleus	BP	10	0	1	7004.5	1
GO:0014733	regulation of skeletal muscle adaptation	BP	10	3	0.385129495	7433	1
GO:0060390	regulation of SMAD protein import into nucleus	BP	10	1	0.9174371	3867	1
GO:0034391	regulation of smooth muscle cell apoptotic process	BP	10	2	0.683430688	3829.5	1
GO:0032928	regulation of superoxide anion generation	BP	10	1	0.9174371	2610.5	1
GO:0090128	regulation of synapse maturation	BP	10	2	0.683430688	6058.5	1
GO:0034143	regulation of toll-like receptor 4 signaling pathway	BP	10	3	0.385129495	4073	1
GO:0071634	regulation of transforming growth factor beta production	BP	10	1	0.9174371	4358.5	1
GO:2000674	regulation of type B pancreatic cell apoptotic process	BP	10	1	0.9174371	3405	1
GO:0060338	regulation of type I interferon-mediated signaling pathway	BP	10	1	0.9174371	3903	1
GO:2000095	regulation of Wnt signaling pathway	planar cell polarity pathway	BP	10	2	0.683430688	4459	1
GO:0097205	renal filtration	BP	10	2	0.683430688	3440	1
GO:0051602	response to electrical stimulus	BP	10	3	0.385129495	3085.5	1
GO:0014072	response to isoquinoline alkaloid	BP	10	2	0.683430688	4559.5	1
GO:0043278	response to morphine	BP	10	2	0.683430688	4559.5	1
GO:0032495	response to muramyl dipeptide	BP	10	3	0.385129495	5014	1
GO:0000027	ribosomal large subunit assembly	BP	10	1	0.9174371	2557.5	1
GO:0016442	RISC complex	CC	10	1	0.9174371	8120	1
GO:0031332	RNAi effector complex	CC	10	1	0.9174371	8120	1
GO:0016246	RNA interference	BP	10	2	0.683430688	3723	1
GO:0090503	RNA phosphodiester bond hydrolysis	exonucleolytic	BP	10	1	0.9174371	3670	1
GO:0035613	RNA stem-loop binding	MF	10	1	0.9174371	4120.5	1
GO:0031125	rRNA 3'-end processing	BP	10	0	1	2947.5	1
GO:0005767	secondary lysosome	CC	10	1	0.9174371	3356	1
GO:0009070	serine family amino acid biosynthetic process	BP	10	1	0.9174371	3324	1
GO:0070008	serine-type exopeptidase activity	MF	10	3	0.385129495	3337	1
GO:0007530	sex determination	BP	10	2	0.683430688	2890.5	1
GO:0006465	signal peptide processing	BP	10	0	1	3652.5	1
GO:0043047	single-stranded telomeric DNA binding	MF	10	1	0.9174371	4602.5	1
GO:0017065	single-strand selective uracil DNA N-glycosylase activity	MF	10	1	0.9174371	2187	1
GO:0034390	smooth muscle cell apoptotic process	BP	10	2	0.683430688	3829.5	1
GO:0016074	snoRNA metabolic process	BP	10	2	0.683430688	1945	1
GO:0070990	snRNP binding	MF	10	0	1	2297	1
GO:0016446	somatic hypermutation of immunoglobulin genes	BP	10	1	0.9174371	4254	1
GO:0097228	sperm principal piece	CC	10	3	0.385129495	2957	1
GO:0046519	sphingoid metabolic process	BP	10	2	0.683430688	3788	1
GO:0002115	store-operated calcium entry	BP	10	3	0.385129495	5133	1
GO:0034063	stress granule assembly	BP	10	1	0.9174371	5561.5	1
GO:0021544	subpallium development	BP	10	2	0.683430688	3526	1
GO:0004774	succinate-CoA ligase activity	MF	10	1	0.9174371	3871	1
GO:0001967	suckling behavior	BP	10	2	0.683430688	4790	1
GO:0044273	sulfur compound catabolic process	BP	10	2	0.683430688	3463.5	1
GO:0000782	telomere cap complex	CC	10	1	0.9174371	3749	1
GO:0034397	telomere localization	BP	10	3	0.385129495	3835	1
GO:0045063	T-helper 1 cell differentiation	BP	10	3	0.385129495	3885	1
GO:0031932	TORC2 complex	CC	10	0	1	4094	1
GO:0006283	transcription-coupled nucleotide-excision repair	BP	10	1	0.9174371	5274.5	1
GO:0070633	transepithelial transport	BP	10	3	0.385129495	3411	1
GO:0050431	transforming growth factor beta binding	MF	10	3	0.385129495	5009.5	1
GO:0071604	transforming growth factor beta production	BP	10	1	0.9174371	4580	1
GO:0006415	translational termination	BP	10	0	1	3797	1
GO:0046794	transport of virus	BP	10	1	0.9174371	3444	1
GO:0006388	tRNA splicing	via endonucleolytic cleavage and ligation	BP	10	1	0.9174371	2578	1
GO:0002097	tRNA wobble base modification	BP	10	0	1	3979	1
GO:0003323	type B pancreatic cell development	BP	10	0	1	3562.5	1
GO:0005687	U4 snRNP	CC	10	1	0.9174371	2067.5	1
GO:0016471	vacuolar proton-transporting V-type ATPase complex	CC	10	2	0.683430688	3050	1
GO:0014829	vascular smooth muscle contraction	BP	10	3	0.385129495	4075	1
GO:0017166	vinculin binding	MF	10	2	0.683430688	7145	1
GO:0019081	viral translation	BP	10	0	1	2879.5	1
GO:0034869	2	4	4-trimethyl-3-oxopentanoyl-CoA thioesterase activity	MF	11	1	0.935671667	2546.5	1
GO:0018453	2-hydroxytetrahydrofuran dehydrogenase activity	MF	11	1	0.935671667	2769	1
GO:0034843	2-oxoglutaryl-CoA thioesterase activity	MF	11	1	0.935671667	2546.5	1
GO:0034840	3-hydroxymenthone dehydrogenase activity	MF	11	1	0.935671667	2769	1
GO:0034946	3-isopropylbut-3-enoyl-CoA thioesterase activity	MF	11	1	0.935671667	2546.5	1
GO:0048258	3-ketoglucose-reductase activity	MF	11	1	0.935671667	2769	1
GO:0018452	5-exo-hydroxycamphor dehydrogenase activity	MF	11	1	0.935671667	2769	1
GO:0019152	acetoin dehydrogenase activity	MF	11	1	0.935671667	2769	1
GO:0046464	acylglycerol catabolic process	BP	11	3	0.450957393	2670.5	1
GO:0019400	alditol metabolic process	BP	11	3	0.450957393	2624	1
GO:0031420	alkali metal ion binding	MF	11	3	0.450957393	5023	1
GO:0003905	alkylbase DNA N-glycosylase activity	MF	11	1	0.935671667	2399.5	1
GO:0051393	alpha-actinin binding	MF	11	1	0.935671667	6016	1
GO:0030506	ankyrin binding	MF	11	3	0.450957393	8499	1
GO:0019730	antimicrobial humoral response	BP	11	1	0.935671667	1489.5	1
GO:1903963	arachidonate transport	BP	11	3	0.450957393	2553	1
GO:0050482	arachidonic acid secretion	BP	11	3	0.450957393	2553	1
GO:0032011	ARF protein signal transduction	BP	11	4	0.209588436	7598	1
GO:0006525	arginine metabolic process	BP	11	2	0.73509142	3983	1
GO:0014002	astrocyte development	BP	11	4	0.209588436	4481	1
GO:0051734	ATP-dependent polynucleotide kinase activity	MF	11	2	0.73509142	4514	1
GO:0003283	atrial septum development	BP	11	1	0.935671667	4812	1
GO:0060117	auditory receptor cell development	BP	11	2	0.73509142	5736	1
GO:0005605	basal lamina	CC	11	1	0.935671667	8617.5	1
GO:0034205	beta-amyloid formation	BP	11	0	1	3766	1
GO:0070742	C2H2 zinc finger domain binding	MF	11	3	0.450957393	5409	1
GO:0000252	C-3 sterol dehydrogenase (C-4 sterol decarboxylase) activity	MF	11	1	0.935671667	2769	1
GO:0005227	calcium activated cation channel activity	MF	11	4	0.209588436	4054	1
GO:0015278	calcium-release channel activity	MF	11	4	0.209588436	8462	1
GO:0035497	cAMP response element binding	MF	11	3	0.450957393	3102.5	1
GO:0046835	carbohydrate phosphorylation	BP	11	2	0.73509142	3760	1
GO:0044298	cell body membrane	CC	11	4	0.209588436	5833	1
GO:0086065	cell communication involved in cardiac conduction	BP	11	2	0.73509142	5746	1
GO:0021533	cell differentiation in hindbrain	BP	11	4	0.209588436	5943	1
GO:0061323	cell proliferation involved in heart morphogenesis	BP	11	2	0.73509142	4383	1
GO:0071870	cellular response to catecholamine stimulus	BP	11	4	0.209588436	6002	1
GO:0071378	cellular response to growth hormone stimulus	BP	11	4	0.209588436	7664	1
GO:0044320	cellular response to leptin stimulus	BP	11	2	0.73509142	3804.5	1
GO:0071260	cellular response to mechanical stimulus	BP	11	2	0.73509142	4132	1
GO:0036120	cellular response to platelet-derived growth factor stimulus	BP	11	4	0.209588436	4367	1
GO:0046514	ceramide catabolic process	BP	11	1	0.935671667	3303	1
GO:0042056	chemoattractant activity	MF	11	3	0.450957393	2316	1
GO:0034707	chloride channel complex	CC	11	4	0.209588436	4655	1
GO:0017081	chloride channel regulator activity	MF	11	2	0.73509142	3914.5	1
GO:0090103	cochlea morphogenesis	BP	11	1	0.935671667	4496	1
GO:0051184	cofactor transporter activity	MF	11	3	0.450957393	3491.5	1
GO:0000778	condensed nuclear chromosome kinetochore	CC	11	0	1	4217	1
GO:0090114	COPII-coated vesicle budding	BP	11	2	0.73509142	4873	1
GO:0018410	C-terminal protein amino acid modification	BP	11	1	0.935671667	3351	1
GO:0019835	cytolysis	BP	11	4	0.209588436	1555.5	1
GO:0033709	D-arabinitol dehydrogenase	D-ribulose forming (NADP+) activity	MF	11	1	0.935671667	2769	1
GO:0052677	D-arabinitol dehydrogenase	D-xylulose forming (NADP+) activity	MF	11	1	0.935671667	2769	1
GO:0009263	deoxyribonucleotide biosynthetic process	BP	11	0	1	3234.5	1
GO:0036513	Derlin-1 retrotranslocation complex	CC	11	0	1	3953	1
GO:0035410	dihydrotestosterone 17-beta-dehydrogenase activity	MF	11	1	0.935671667	2396.5	1
GO:0043733	DNA-3-methylbase glycosylase activity	MF	11	1	0.935671667	2399.5	1
GO:0004677	DNA-dependent protein kinase activity	MF	11	4	0.209588436	5586	1
GO:0006266	DNA ligation	BP	11	1	0.935671667	5247.5	1
GO:0070182	DNA polymerase binding	MF	11	0	1	6545.5	1
GO:0006271	DNA strand elongation involved in DNA replication	BP	11	1	0.935671667	3509	1
GO:0032866	D-xylose:NADP reductase activity	MF	11	1	0.935671667	2769	1
GO:0001711	endodermal cell fate commitment	BP	11	0	1	3196	1
GO:0098827	endoplasmic reticulum subcompartment	CC	11	2	0.73509142	4091	1
GO:0072575	epithelial cell proliferation involved in liver morphogenesis	BP	11	1	0.935671667	4179.5	1
GO:0018451	epoxide dehydrogenase activity	MF	11	1	0.935671667	2769	1
GO:0072546	ER membrane protein complex	CC	11	0	1	3361	1
GO:0034643	establishment of mitochondrion localization	microtubule-mediated	BP	11	0	1	4696	1
GO:0033753	establishment of ribosome localization	BP	11	0	1	2665	1
GO:0015682	ferric iron transport	BP	11	3	0.450957393	5330	1
GO:0008875	gluconate dehydrogenase activity	MF	11	1	0.935671667	2769	1
GO:0044466	glutaryl-CoA hydrolase activity	MF	11	1	0.935671667	2546.5	1
GO:0043295	glutathione binding	MF	11	1	0.935671667	1679	1
GO:0019377	glycolipid catabolic process	BP	11	0	1	3303	1
GO:0032580	Golgi cisterna membrane	CC	11	2	0.73509142	3779	1
GO:0017119	Golgi transport complex	CC	11	1	0.935671667	4637	1
GO:0060396	growth hormone receptor signaling pathway	BP	11	4	0.209588436	7664	1
GO:1901070	guanosine-containing compound biosynthetic process	BP	11	0	1	2134.5	1
GO:0070568	guanylyltransferase activity	MF	11	1	0.935671667	5004.5	1
GO:0048820	hair follicle maturation	BP	11	0	1	3681	1
GO:0060218	hematopoietic stem cell differentiation	BP	11	0	1	2566	1
GO:0072574	hepatocyte proliferation	BP	11	1	0.935671667	4179.5	1
GO:0021932	hindbrain radial glia guided cell migration	BP	11	0	1	7265	1
GO:0030897	HOPS complex	CC	11	0	1	4786	1
GO:0098659	inorganic cation import into cell	BP	11	3	0.450957393	4449	1
GO:0099587	inorganic ion import into cell	BP	11	3	0.450957393	4449	1
GO:0005639	integral component of nuclear inner membrane	CC	11	4	0.209588436	3973	1
GO:0045109	intermediate filament organization	BP	11	2	0.73509142	3754	1
GO:0008298	intracellular mRNA localization	BP	11	1	0.935671667	3711	1
GO:0032366	intracellular sterol transport	BP	11	2	0.73509142	4876	1
GO:0031229	intrinsic component of nuclear inner membrane	CC	11	4	0.209588436	3973	1
GO:0004705	JUN kinase activity	MF	11	4	0.209588436	6015.5	1
GO:0008545	JUN kinase kinase activity	MF	11	4	0.209588436	4476	1
GO:0004706	JUN kinase kinase kinase activity	MF	11	4	0.209588436	4476	1
GO:0051382	kinetochore assembly	BP	11	0	1	3003	1
GO:0044103	L-arabinose 1-dehydrogenase (NADP+) activity	MF	11	1	0.935671667	2769	1
GO:0032867	L-arabinose:NADP reductase activity	MF	11	1	0.935671667	2769	1
GO:0048368	lateral mesoderm development	BP	11	0	1	3322	1
GO:0021819	layer formation in cerebral cortex	BP	11	3	0.450957393	7265	1
GO:0099604	ligand-gated calcium channel activity	MF	11	4	0.209588436	8462	1
GO:0044105	L-xylulose reductase (NAD+) activity	MF	11	1	0.935671667	2769	1
GO:0071617	lysophospholipid acyltransferase activity	MF	11	1	0.935671667	3560	1
GO:0015693	magnesium ion transport	BP	11	3	0.450957393	4393	1
GO:0034088	maintenance of mitotic sister chromatid cohesion	BP	11	2	0.73509142	6015	1
GO:0002313	mature B cell differentiation involved in immune response	BP	11	1	0.935671667	3248	1
GO:0045144	meiotic sister chromatid segregation	BP	11	2	0.73509142	2748	1
GO:0032438	melanosome organization	BP	11	3	0.450957393	2479	1
GO:0031579	membrane raft organization	BP	11	1	0.935671667	3444	1
GO:0060231	mesenchymal to epithelial transition	BP	11	3	0.450957393	4272	1
GO:0048333	mesodermal cell differentiation	BP	11	2	0.73509142	2427	1
GO:0003338	metanephros morphogenesis	BP	11	4	0.209588436	4413	1
GO:0009086	methionine biosynthetic process	BP	11	0	1	3298.5	1
GO:0004495	mevaldate reductase activity	MF	11	1	0.935671667	2769	1
GO:0023026	MHC class II protein complex binding	MF	11	4	0.209588436	2879	1
GO:0023023	MHC protein complex binding	MF	11	4	0.209588436	2599	1
GO:0035278	miRNA mediated inhibition of translation	BP	11	2	0.73509142	7533.5	1
GO:0006264	mitochondrial DNA replication	BP	11	1	0.935671667	3912	1
GO:0047497	mitochondrion transport along microtubule	BP	11	0	1	4696	1
GO:0097431	mitotic spindle pole	CC	11	1	0.935671667	7195	1
GO:0042789	mRNA transcription from RNA polymerase II promoter	BP	11	0	1	4772	1
GO:0016460	myosin II complex	CC	11	4	0.209588436	6632	1
GO:0046636	negative regulation of alpha-beta T cell activation	BP	11	3	0.450957393	3572	1
GO:1903170	negative regulation of calcium ion transmembrane transport	BP	11	4	0.209588436	3835	1
GO:0050849	negative regulation of calcium-mediated signaling	BP	11	3	0.450957393	3299	1
GO:1904293	negative regulation of ERAD pathway	BP	11	2	0.73509142	3530	1
GO:0090005	negative regulation of establishment of protein localization to plasma membrane	BP	11	0	1	4948	1
GO:0045717	negative regulation of fatty acid biosynthetic process	BP	11	0	1	3473	1
GO:0060253	negative regulation of glial cell proliferation	BP	11	3	0.450957393	3429.5	1
GO:0010829	negative regulation of glucose transport	BP	11	2	0.73509142	4403	1
GO:0035067	negative regulation of histone acetylation	BP	11	0	1	3645.5	1
GO:0032695	negative regulation of interleukin-12 production	BP	11	3	0.450957393	3281	1
GO:1902254	negative regulation of intrinsic apoptotic signaling pathway by p53 class mediator	BP	11	1	0.935671667	3426	1
GO:0002707	negative regulation of lymphocyte mediated immunity	BP	11	3	0.450957393	3351	1
GO:0051447	negative regulation of meiotic cell cycle	BP	11	3	0.450957393	2747	1
GO:0002701	negative regulation of production of molecular mediator of immune response	BP	11	3	0.450957393	3572	1
GO:0070233	negative regulation of T cell apoptotic process	BP	11	3	0.450957393	2997	1
GO:0040033	negative regulation of translation	ncRNA-mediated	BP	11	2	0.73509142	7533.5	1
GO:0032480	negative regulation of type I interferon production	BP	11	3	0.450957393	3793	1
GO:0042133	neurotransmitter metabolic process	BP	11	2	0.73509142	3985	1
GO:0005165	neurotrophin receptor binding	MF	11	4	0.209588436	4032	1
GO:0046461	neutral lipid catabolic process	BP	11	3	0.450957393	2670.5	1
GO:0004704	NF-kappaB-inducing kinase activity	MF	11	4	0.209588436	4476	1
GO:0043584	nose development	BP	11	4	0.209588436	4383	1
GO:0071028	nuclear mRNA surveillance	BP	11	1	0.935671667	3594	1
GO:0071027	nuclear RNA surveillance	BP	11	1	0.935671667	3594	1
GO:0033866	nucleoside bisphosphate biosynthetic process	BP	11	1	0.935671667	3053	1
GO:0006337	nucleosome disassembly	BP	11	1	0.935671667	5621	1
GO:1900750	oligopeptide binding	MF	11	1	0.935671667	1679	1
GO:0044232	organelle membrane contact site	CC	11	1	0.935671667	4693	1
GO:0016661	oxidoreductase activity	acting on other nitrogenous compounds as donors	MF	11	2	0.73509142	4399	1
GO:0018195	peptidyl-arginine modification	BP	11	3	0.450957393	3600.5	1
GO:0070262	peptidyl-serine dephosphorylation	BP	11	2	0.73509142	4034	1
GO:0090382	phagosome maturation	BP	11	4	0.209588436	3277.5	1
GO:0032442	phenylcoumaran benzylic ether reductase activity	MF	11	1	0.935671667	2769	1
GO:0070300	phosphatidic acid binding	MF	11	3	0.450957393	4356	1
GO:0052813	phosphatidylinositol bisphosphate kinase activity	MF	11	2	0.73509142	5400	1
GO:0043274	phospholipase binding	MF	11	1	0.935671667	6318	1
GO:0048753	pigment granule organization	BP	11	3	0.450957393	2828	1
GO:0090179	planar cell polarity pathway involved in neural tube closure	BP	11	2	0.73509142	4635.5	1
GO:0051731	polynucleotide 5'-hydroxyl-kinase activity	MF	11	2	0.73509142	4514	1
GO:0044794	positive regulation by host of viral process	BP	11	2	0.73509142	3335	1
GO:0002714	positive regulation of B cell mediated immunity	BP	11	3	0.450957393	2840.5	1
GO:0046852	positive regulation of bone remodeling	BP	11	3	0.450957393	3990	1
GO:0045780	positive regulation of bone resorption	BP	11	3	0.450957393	3990	1
GO:1900078	positive regulation of cellular response to insulin stimulus	BP	11	0	1	5178	1
GO:1900409	positive regulation of cellular response to oxidative stress	BP	11	2	0.73509142	3362.5	1
GO:1903861	positive regulation of dendrite extension	BP	11	2	0.73509142	5987	1
GO:2000105	positive regulation of DNA-dependent DNA replication	BP	11	0	1	6123	1
GO:1904294	positive regulation of ERAD pathway	BP	11	0	1	3686	1
GO:1903055	positive regulation of extracellular matrix organization	BP	11	3	0.450957393	5690	1
GO:2001241	positive regulation of extrinsic apoptotic signaling pathway in absence of ligand	BP	11	0	1	3375	1
GO:0010560	positive regulation of glycoprotein biosynthetic process	BP	11	1	0.935671667	5079	1
GO:0002891	positive regulation of immunoglobulin mediated immune response	BP	11	3	0.450957393	2840.5	1
GO:0050996	positive regulation of lipid catabolic process	BP	11	3	0.450957393	2562	1
GO:2000403	positive regulation of lymphocyte migration	BP	11	2	0.73509142	2137	1
GO:0045836	positive regulation of meiotic nuclear division	BP	11	3	0.450957393	4251	1
GO:0045838	positive regulation of membrane potential	BP	11	0	1	3538	1
GO:0031116	positive regulation of microtubule polymerization	BP	11	2	0.73509142	5074	1
GO:0060213	positive regulation of nuclear-transcribed mRNA poly(A) tail shortening	BP	11	1	0.935671667	5821	1
GO:0048714	positive regulation of oligodendrocyte differentiation	BP	11	3	0.450957393	3445	1
GO:1903209	positive regulation of oxidative stress-induced cell death	BP	11	2	0.73509142	4080.5	1
GO:0032516	positive regulation of phosphoprotein phosphatase activity	BP	11	4	0.209588436	5188	1
GO:0032461	positive regulation of protein oligomerization	BP	11	3	0.450957393	3108.5	1
GO:0033235	positive regulation of protein sumoylation	BP	11	1	0.935671667	4457.5	1
GO:2000060	positive regulation of protein ubiquitination involved in ubiquitin-dependent protein catabolic process	BP	11	1	0.935671667	4669.5	1
GO:1902884	positive regulation of response to oxidative stress	BP	11	2	0.73509142	3418	1
GO:2000651	positive regulation of sodium ion transmembrane transporter activity	BP	11	1	0.935671667	5327	1
GO:0044090	positive regulation of vacuole organization	BP	11	1	0.935671667	5754	1
GO:0010575	positive regulation of vascular endothelial growth factor production	BP	11	3	0.450957393	5128	1
GO:1902188	positive regulation of viral release from host cell	BP	11	0	1	2759.5	1
GO:0035102	PRC1 complex	CC	11	3	0.450957393	4257	1
GO:0032986	protein-DNA complex disassembly	BP	11	1	0.935671667	5621	1
GO:0070207	protein homotrimerization	BP	11	0	1	3136	1
GO:0016558	protein import into peroxisome matrix	BP	11	1	0.935671667	3869.5	1
GO:0051205	protein insertion into membrane	BP	11	1	0.935671667	3088.5	1
GO:0034236	protein kinase A catalytic subunit binding	MF	11	2	0.73509142	4093	1
GO:0036010	protein localization to endosome	BP	11	1	0.935671667	5243.5	1
GO:0097499	protein localization to nonmotile primary cilium	BP	11	2	0.73509142	4823	1
GO:0034497	protein localization to pre-autophagosomal structure	BP	11	1	0.935671667	5194	1
GO:0031143	pseudopodium	CC	11	4	0.209588436	6061	1
GO:0034033	purine nucleoside bisphosphate biosynthetic process	BP	11	1	0.935671667	3053	1
GO:0000701	purine-specific mismatch base pair DNA N-glycosylase activity	MF	11	1	0.935671667	2293.5	1
GO:0009147	pyrimidine nucleoside triphosphate metabolic process	BP	11	0	1	2631	1
GO:0034831	(R)-(-)-1	2	3	4-tetrahydronaphthol dehydrogenase activity	MF	11	1	0.935671667	2769	1
GO:0043713	(R)-2-hydroxyisocaproate dehydrogenase activity	MF	11	1	0.935671667	2769	1
GO:0017160	Ral GTPase binding	MF	11	0	1	4519	1
GO:0030159	receptor signaling complex scaffold activity	MF	11	4	0.209588436	8545.5	1
GO:1903959	regulation of anion transmembrane transport	BP	11	4	0.209588436	5425.5	1
GO:0032012	regulation of ARF protein signal transduction	BP	11	4	0.209588436	7598	1
GO:0051988	regulation of attachment of spindle microtubules to kinetochore	BP	11	0	1	5386	1
GO:0070884	regulation of calcineurin-NFAT signaling cascade	BP	11	3	0.450957393	5111	1
GO:0030823	regulation of cGMP metabolic process	BP	11	3	0.450957393	3663	1
GO:2000505	regulation of energy homeostasis	BP	11	2	0.73509142	4488.5	1
GO:0031998	regulation of fatty acid beta-oxidation	BP	11	3	0.450957393	4199	1
GO:0060259	regulation of feeding behavior	BP	11	1	0.935671667	3454.5	1
GO:1903358	regulation of Golgi organization	BP	11	2	0.73509142	4593	1
GO:2000615	regulation of histone H3-K9 acetylation	BP	11	3	0.450957393	4867	1
GO:0033127	regulation of histone phosphorylation	BP	11	0	1	3956	1
GO:0090083	regulation of inclusion body assembly	BP	11	2	0.73509142	2514	1
GO:1901028	regulation of mitochondrial outer membrane permeabilization involved in apoptotic signaling pathway	BP	11	0	1	2542.5	1
GO:1901673	regulation of mitotic spindle assembly	BP	11	1	0.935671667	2767	1
GO:1902855	regulation of nonmotile primary cilium assembly	BP	11	2	0.73509142	4363	1
GO:0060211	regulation of nuclear-transcribed mRNA poly(A) tail shortening	BP	11	1	0.935671667	5821	1
GO:0032239	regulation of nucleobase-containing compound transport	BP	11	0	1	6666.5	1
GO:1900274	regulation of phospholipase C activity	BP	11	4	0.209588436	5831.5	1
GO:0010640	regulation of platelet-derived growth factor receptor signaling pathway	BP	11	0	1	2914	1
GO:0050926	regulation of positive chemotaxis	BP	11	4	0.209588436	3690	1
GO:0032462	regulation of protein homooligomerization	BP	11	3	0.450957393	3943	1
GO:1904152	regulation of retrograde protein transport	ER to cytosol	BP	11	1	0.935671667	3463	1
GO:2001014	regulation of skeletal muscle cell differentiation	BP	11	3	0.450957393	2529	1
GO:0042762	regulation of sulfur metabolic process	BP	11	3	0.450957393	4447.5	1
GO:0060142	regulation of syncytium formation by plasma membrane fusion	BP	11	3	0.450957393	2893	1
GO:0001990	regulation of systemic arterial blood pressure by hormone	BP	11	3	0.450957393	2886	1
GO:0045622	regulation of T-helper cell differentiation	BP	11	3	0.450957393	3040	1
GO:0061418	regulation of transcription from RNA polymerase II promoter in response to hypoxia	BP	11	1	0.935671667	4759.5	1
GO:0000083	regulation of transcription involved in G1/S transition of mitotic cell cycle	BP	11	2	0.73509142	4228	1
GO:0045974	regulation of translation	ncRNA-mediated	BP	11	2	0.73509142	7533.5	1
GO:1904666	regulation of ubiquitin protein ligase activity	BP	11	1	0.935671667	4261.5	1
GO:0045066	regulatory T cell differentiation	BP	11	2	0.73509142	2723	1
GO:0045730	respiratory burst	BP	11	1	0.935671667	3050	1
GO:0042220	response to cocaine	BP	11	3	0.450957393	4982	1
GO:0071548	response to dexamethasone	BP	11	1	0.935671667	3417.5	1
GO:0070542	response to fatty acid	BP	11	3	0.450957393	3249	1
GO:0009651	response to salt stress	BP	11	1	0.935671667	1785.5	1
GO:0061298	retina vasculature development in camera-type eye	BP	11	4	0.209588436	4710.5	1
GO:0004526	ribonuclease P activity	MF	11	0	1	2296	1
GO:0034030	ribonucleoside bisphosphate biosynthetic process	BP	11	1	0.935671667	3053	1
GO:0043024	ribosomal small subunit binding	MF	11	1	0.935671667	4129	1
GO:0000054	ribosomal subunit export from nucleus	BP	11	0	1	2665	1
GO:0033750	ribosome localization	BP	11	0	1	2665	1
GO:0031167	rRNA methylation	BP	11	2	0.73509142	3256	1
GO:0046498	S-adenosylhomocysteine metabolic process	BP	11	1	0.935671667	5106	1
GO:0000124	SAGA complex	CC	11	3	0.450957393	4121	1
GO:0016909	SAP kinase activity	MF	11	4	0.209588436	6015.5	1
GO:0070296	sarcoplasmic reticulum calcium ion transport	BP	11	4	0.209588436	2934	1
GO:0043501	skeletal muscle adaptation	BP	11	3	0.450957393	6550	1
GO:0007183	SMAD protein complex assembly	BP	11	1	0.935671667	4385	1
GO:0032797	SMN complex	CC	11	2	0.73509142	3090	1
GO:0035493	SNARE complex assembly	BP	11	2	0.73509142	4146	1
GO:0002566	somatic diversification of immune receptors via somatic mutation	BP	11	1	0.935671667	4777	1
GO:0006684	sphingomyelin metabolic process	BP	11	1	0.935671667	5065.5	1
GO:0021513	spinal cord dorsal/ventral patterning	BP	11	3	0.450957393	4724	1
GO:0006614	SRP-dependent cotranslational protein targeting to membrane	BP	11	1	0.935671667	3630	1
GO:0032183	SUMO binding	MF	11	3	0.450957393	5374	1
GO:0034138	toll-like receptor 3 signaling pathway	BP	11	2	0.73509142	3552.5	1
GO:0060343	trabecula formation	BP	11	3	0.450957393	4041.5	1
GO:0001134	transcription factor activity	transcription factor recruiting	MF	11	3	0.450957393	4221	1
GO:0019985	translesion synthesis	BP	11	2	0.73509142	4832	1
GO:0045239	tricarboxylic acid cycle enzyme complex	CC	11	1	0.935671667	3420.5	1
GO:0072350	tricarboxylic acid metabolic process	BP	11	3	0.450957393	3657	1
GO:0072512	trivalent inorganic cation transport	BP	11	3	0.450957393	5330	1
GO:0042506	tyrosine phosphorylation of Stat5 protein	BP	11	4	0.209588436	3444	1
GO:1990381	ubiquitin-specific protease binding	MF	11	0	1	4362.5	1
GO:0034450	ubiquitin-ubiquitin ligase activity	MF	11	0	1	6171	1
GO:0006047	UDP-N-acetylglucosamine metabolic process	BP	11	0	1	4279	1
GO:0060841	venous blood vessel development	BP	11	3	0.450957393	6163	1
GO:0003222	ventricular trabecula myocardium morphogenesis	BP	11	3	0.450957393	6071	1
GO:0035380	very long-chain-3-hydroxyacyl-CoA dehydrogenase activity	MF	11	1	0.935671667	2769	1
GO:0048199	vesicle targeting	to	from or within Golgi	BP	11	1	0.935671667	4873	1
GO:0039702	viral budding via host ESCRT complex	BP	11	0	1	2599.5	1
GO:0051183	vitamin transporter activity	MF	11	1	0.935671667	3372	1
GO:0018731	1-oxa-2-oxocycloheptane lactonase activity	MF	12	2	0.779376784	2803.5	1
GO:0006103	2-oxoglutarate metabolic process	BP	12	3	0.513664604	2767	1
GO:0044688	7	8-dihydro-D-neopterin 2'	3'-cyclic phosphate phosphodiesterase activity	MF	12	3	0.513664604	5879	1
GO:0009452	7-methylguanosine RNA capping	BP	12	3	0.513664604	4714.5	1
GO:0006085	acetyl-CoA biosynthetic process	BP	12	2	0.779376784	3622.5	1
GO:0043906	Ala-tRNA(Pro) hydrolase activity	MF	12	2	0.779376784	2803.5	1
GO:0004029	aldehyde dehydrogenase (NAD) activity	MF	12	2	0.779376784	4179	1
GO:0047376	all-trans-retinyl-palmitate hydrolase	all-trans-retinol forming activity	MF	12	2	0.779376784	2803.5	1
GO:0015301	anion:anion antiporter activity	MF	12	4	0.262835758	4944.5	1
GO:0015296	anion:cation symporter activity	MF	12	2	0.779376784	5013	1
GO:0097617	annealing activity	MF	12	1	0.949880293	6335.5	1
GO:0030123	AP-3 adaptor complex	CC	12	0	1	4375	1
GO:0070016	armadillo repeat domain binding	MF	12	1	0.949880293	5506	1
GO:0008356	asymmetric cell division	BP	12	2	0.779376784	4574.5	1
GO:0008105	asymmetric protein localization	BP	12	0	1	6363	1
GO:1990939	ATP-dependent microtubule motor activity	MF	12	0	1	5563	1
GO:0003181	atrioventricular valve morphogenesis	BP	12	2	0.779376784	4675	1
GO:0051016	barbed-end actin filament capping	BP	12	2	0.779376784	3666	1
GO:0071711	basement membrane organization	BP	12	3	0.513664604	4649	1
GO:0060602	branch elongation of an epithelium	BP	12	4	0.262835758	4492	1
GO:0018734	butyrolactone hydrolase activity	MF	12	2	0.779376784	2803.5	1
GO:0004198	calcium-dependent cysteine-type endopeptidase activity	MF	12	3	0.513664604	3645	1
GO:0004117	calmodulin-dependent cyclic-nucleotide phosphodiesterase activity	MF	12	3	0.513664604	5879	1
GO:0060317	cardiac epithelial to mesenchymal transition	BP	12	3	0.513664604	3712	1
GO:0014898	cardiac muscle hypertrophy in response to stress	BP	12	2	0.779376784	5313	1
GO:0072202	cell differentiation involved in metanephros development	BP	12	3	0.513664604	4518	1
GO:0006878	cellular copper ion homeostasis	BP	12	4	0.262835758	3427	1
GO:0071498	cellular response to fluid shear stress	BP	12	0	1	4382.5	1
GO:0035458	cellular response to interferon-beta	BP	12	0	1	3121	1
GO:0004119	cGMP-inhibited cyclic-nucleotide phosphodiesterase activity	MF	12	3	0.513664604	5879	1
GO:0004118	cGMP-stimulated cyclic-nucleotide phosphodiesterase activity	MF	12	3	0.513664604	5879	1
GO:0051085	chaperone mediated protein folding requiring cofactor	BP	12	3	0.513664604	2263	1
GO:0030132	clathrin coat of coated pit	CC	12	2	0.779376784	6970.5	1
GO:0016405	CoA-ligase activity	MF	12	1	0.949880293	4058	1
GO:0051187	cofactor catabolic process	BP	12	3	0.513664604	2614	1
GO:0030126	COPI vesicle coat	CC	12	2	0.779376784	3651.5	1
GO:0006825	copper ion transport	BP	12	3	0.513664604	5261	1
GO:0097602	cullin family protein binding	MF	12	0	1	3218	1
GO:0043907	Cys-tRNA(Pro) hydrolase activity	MF	12	2	0.779376784	2803.5	1
GO:0032506	cytokinetic process	BP	12	1	0.949880293	4446	1
GO:0031597	cytosolic proteasome complex	CC	12	0	1	2870.5	1
GO:0032590	dendrite membrane	CC	12	4	0.262835758	5955.5	1
GO:0003906	DNA-(apurinic or apyrimidinic site) lyase activity	MF	12	1	0.949880293	3281	1
GO:0000737	DNA catabolic process	endonucleolytic	BP	12	0	1	3540	1
GO:0006978	DNA damage response	signal transduction by p53 class mediator resulting in transcription of p21 class mediator	BP	12	2	0.779376784	4627.5	1
GO:0000729	DNA double-strand break processing	BP	12	0	1	5381.5	1
GO:0043046	DNA methylation involved in gamete generation	BP	12	4	0.262835758	4829	1
GO:0042575	DNA polymerase complex	CC	12	1	0.949880293	2565.5	1
GO:0009048	dosage compensation by inactivation of X chromosome	BP	12	1	0.949880293	4860	1
GO:0010172	embryonic body morphogenesis	BP	12	1	0.949880293	5502	1
GO:0003203	endocardial cushion morphogenesis	BP	12	2	0.779376784	4135	1
GO:0071786	endoplasmic reticulum tubular network organization	BP	12	1	0.949880293	3924	1
GO:0034892	endosulfan lactone lactonase activity	MF	12	2	0.779376784	2803.5	1
GO:0071712	ER-associated misfolded protein catabolic process	BP	12	1	0.949880293	3740.5	1
GO:0061162	establishment of monopolar cell polarity	BP	12	1	0.949880293	4255	1
GO:0090177	establishment of planar polarity involved in neural tube closure	BP	12	2	0.779376784	4635.5	1
GO:0072600	establishment of protein localization to Golgi	BP	12	2	0.779376784	5331	1
GO:0000145	exocyst	CC	12	1	0.949880293	4725.5	1
GO:0071949	FAD binding	MF	12	1	0.949880293	4580.5	1
GO:0031527	filopodium membrane	CC	12	3	0.513664604	6327	1
GO:0001574	ganglioside biosynthetic process	BP	12	2	0.779376784	5212.5	1
GO:0005921	gap junction	CC	12	2	0.779376784	2661	1
GO:0005092	GDP-dissociation inhibitor activity	MF	12	1	0.949880293	3475	1
GO:0006516	glycoprotein catabolic process	BP	12	3	0.513664604	4525.5	1
GO:0006893	Golgi to plasma membrane transport	BP	12	0	1	5330	1
GO:0030252	growth hormone secretion	BP	12	2	0.779376784	4817.5	1
GO:0017049	GTP-Rho binding	MF	12	1	0.949880293	3409.5	1
GO:0020027	hemoglobin metabolic process	BP	12	2	0.779376784	3237	1
GO:0043970	histone H3-K9 acetylation	BP	12	3	0.513664604	4751	1
GO:0005675	holo TFIIH complex	CC	12	0	1	3741.5	1
GO:0010421	hydrogen peroxide-mediated programmed cell death	BP	12	2	0.779376784	3310.5	1
GO:0052713	inositol phosphorylceramide phospholipase activity	MF	12	3	0.513664604	5879	1
GO:0052712	inositol phosphosphingolipid phospholipase activity	MF	12	3	0.513664604	5879	1
GO:0005779	integral component of peroxisomal membrane	CC	12	4	0.262835758	3347.5	1
GO:0050702	interleukin-1 beta secretion	BP	12	4	0.262835758	3718.5	1
GO:0005217	intracellular ligand-gated ion channel activity	MF	12	4	0.262835758	5791.5	1
GO:0031573	intra-S DNA damage checkpoint	BP	12	2	0.779376784	4908	1
GO:0002192	IRES-dependent translational initiation	BP	12	0	1	3118.5	1
GO:0019840	isoprenoid binding	MF	12	3	0.513664604	2186.5	1
GO:0072673	lamellipodium morphogenesis	BP	12	0	1	4339	1
GO:0005521	lamin binding	MF	12	3	0.513664604	4969	1
GO:0035460	L-ascorbate 6-phosphate lactonase activity	MF	12	2	0.779376784	2803.5	1
GO:0061756	leukocyte adhesion to vascular endothelial cell	BP	12	3	0.513664604	3735	1
GO:0034389	lipid particle organization	BP	12	1	0.949880293	4171	1
GO:0070325	lipoprotein particle receptor binding	MF	12	2	0.779376784	4032	1
GO:0042759	long-chain fatty acid biosynthetic process	BP	12	4	0.262835758	4460.5	1
GO:0050750	low-density lipoprotein particle receptor binding	MF	12	2	0.779376784	4116	1
GO:0010742	macrophage derived foam cell differentiation	BP	12	2	0.779376784	4066	1
GO:0034086	maintenance of sister chromatid cohesion	BP	12	3	0.513664604	6229.5	1
GO:0052715	mannosyl-diinositol phosphorylceramide phospholipase activity	MF	12	3	0.513664604	5879	1
GO:0052714	mannosyl-inositol phosphorylceramide phospholipase activity	MF	12	3	0.513664604	5879	1
GO:0052768	mannosyl-oligosaccharide 1	3-alpha-mannosidase activity	MF	12	2	0.779376784	2803.5	1
GO:0052767	mannosyl-oligosaccharide 1	6-alpha-mannosidase activity	MF	12	2	0.779376784	2803.5	1
GO:0097320	membrane tubulation	BP	12	4	0.262835758	5100	1
GO:0006555	methionine metabolic process	BP	12	1	0.949880293	3273	1
GO:0080030	methyl indole-3-acetate esterase activity	MF	12	2	0.779376784	2803.5	1
GO:0080032	methyl jasmonate esterase activity	MF	12	2	0.779376784	2803.5	1
GO:0080031	methyl salicylate esterase activity	MF	12	2	0.779376784	2803.5	1
GO:0051787	misfolded protein binding	MF	12	0	1	3833.5	1
GO:0000700	mismatch base pair DNA N-glycosylase activity	MF	12	1	0.949880293	2400	1
GO:0007076	mitotic chromosome condensation	BP	12	0	1	4183	1
[truncated: 4,604 more rows]
